# Supplementary material for: Comparative Analysis of the Chalcone-Flavanone Isomerase Genes in Six Citrus Species and Their Expression Analysis in Sweet Orange (Citrus sinensis)
Source: Front Genet. 2022 Apr 12;13:848141. doi: 10.3389/fgene.2022.848141 (PMC9039136; doi:10.3389/fgene.2022.848141)
Supplement: Supplementary file 1 [file Table2.XLSX]

## Sheet: Sheet1
Table S1. Primer sequences used for qRT-PCR.
Gene	Primer Name	Sequence (5' to 3')
CsFAP2	F	GCTGCTGTGATACCACCACT
	R	TCTAGACGAGCACGAAGGGA
CsFAP3	F	TACACGGAGGAACCTGCAAC
	R	GAAGGGGAAACTGGAGCTCC
CsFAP1	F	TCACTGCGGTTCCCATTCTC
	R	TCACTGCGGTTCCCATTCTC
CsCHI1	F	CGAGAACGTCACTTTCACGC
	R	TCGACTCCAGTACTGCCTCA
CsCHI3	F	TGGCCACTGAAGTTGTAATGGT
	R	TCACGAGAGAATCAATAACCAGT
Actin	F	CATCCCTCAGCACCTTCC
	R	CCAACCTTAGCACTTCTCC
