# Supplementary material for: Comparative Analysis of the Chalcone-Flavanone Isomerase Genes in Six Citrus Species and Their Expression Analysis in Sweet Orange (Citrus sinensis)
Source: Front Genet. 2022 Apr 12;13:848141. doi: 10.3389/fgene.2022.848141 (PMC9039136; doi:10.3389/fgene.2022.848141)
Supplement: Supplementary file 2 [file Table3.XLSX]

## Sheet: Table S1
Table S2. The collinear genes of C. grandis and C. sinensis
Citrus grandis	Citrus sinensis
Cg4g001860.1	Cs4gg05030.1
Cg4g001970.1	Cs4gg05160.2
Cg4g002000.1	Cs4gg05300.1
Cg4g002010.1	Cs4gg05310.1
Cg4g002020.1	Cs4gg05320.1
Cg4g002030.1	Cs4gg05380.1
Cg4g002040.1	Cs4gg05400.1
Cg4g002180.1	Cs4gg18240.1
Cg4g002190.1	Cs4gg18210.1
Cg4g002210.1	Cs4gg18190.2
Cg4g002230.1	Cs4gg18150.1
Cg4g002270.1	Cs4gg18030.1
Cg4g002290.1	Cs4gg17960.1
Cg4g002310.1	Cs4gg17930.1
Cg4g002330.1	Cs4gg17880.1
Cg4g002580.1	Cs4gg17690.1
Cg4g002590.1	Cs4gg17680.1
Cg4g002630.1	Cs4gg17570.1
Cg4g002830.1	Cs4gg17360.1
Cg4g002860.1	Cs4gg17320.1
Cg4g002890.1	Cs4gg17300.1
Cg4g002900.1	Cs4gg17260.1
Cg4g002940.1	Cs4gg20560.1
Cg4g002970.1	Cs4gg20540.1
Cg4g002990.1	Cs4gg20460.1
Cg4g003000.1	Cs4gg20440.1
Cg4g003010.2	Cs4gg20430.1
Cg4g003020.1	Cs4gg20420.1
Cg4g003060.1	Cs4gg20410.2
Cg4g003070.1	Cs4gg20400.1
Cg4g003080.1	Cs4gg20390.1
Cg4g003110.1	Cs4gg20380.1
Cg4g003110.1	Cs4gg17120.1
Cg4g003120.1	Cs4gg20370.1
Cg4g003130.1	Cs4gg20360.1
Cg4g003140.1	Cs4gg20350.1
Cg4g003140.1	Cs4gg17110.1
Cg4g003160.1	Cs4gg20340.4
Cg4g003170.1	Cs4gg20330.1
Cg4g003180.1	Cs4gg20320.1
Cg4g003190.1	Cs4gg20300.1
Cg4g003200.1	Cs4gg20290.1
Cg4g003210.1	Cs4gg20280.1
Cg4g003210.1	Cs4gg17060.2
Cg4g003220.2	Cs4gg20270.3
Cg4g003230.1	Cs4gg20260.1
Cg4g003240.1	Cs4gg20250.1
Cg4g003250.1	Cs4gg20240.2
Cg4g003260.1	Cs4gg20230.1
Cg4g003270.1	Cs4gg20220.1
Cg4g003280.1	Cs4gg20210.1
Cg4g003280.1	Cs4gg16980.1
Cg4g003290.1	Cs4gg20200.1
Cg4g003290.1	Cs4gg16960.1
Cg4g003300.1	Cs4gg20190.1
Cg4g003310.1	Cs4gg20180.1
Cg4g003320.1	Cs4gg20170.1
Cg4g003340.1	Cs4gg20150.1
Cg4g003350.1	Cs4gg20130.4
Cg4g003360.1	Cs4gg20120.1
Cg4g003380.1	Cs4gg20090.1
Cg4g003390.1	Cs4gg20070.1
Cg4g003400.1	Cs4gg20060.1
Cg4g003410.1	Cs4gg20050.1
Cg4g003430.1	Cs4gg20040.1
Cg4g003440.1	Cs4gg20030.2
Cg4g003450.1	Cs4gg20020.1
Cg4g003460.1	Cs4gg20010.1
Cg4g003470.2	Cs4gg20000.1
Cg4g003480.1	Cs4gg19990.1
Cg4g003490.1	Cs4gg19980.1
Cg4g003500.1	Cs4gg19970.1
Cg4g003520.1	Cs4gg19960.1
Cg4g003530.1	Cs4gg19950.1
Cg4g003540.1	Cs4gg19940.1
Cg4g003550.1	Cs4gg19930.1
Cg4g003560.1	Cs4gg19910.1
Cg4g003590.1	Cs4gg19900.2
Cg4g003660.1	Cs4gg19880.1
Cg4g003670.1	Cs4gg19870.1
Cg4g003690.1	Cs4gg19860.1
Cg4g003700.1	Cs4gg19850.1
Cg4g003710.1	Cs4gg19840.1
Cg4g003720.1	Cs4gg19830.1
Cg4g003750.1	Cs4gg19810.1
Cg4g003760.1	Cs4gg19800.1
Cg4g003770.1	Cs4gg19790.1
Cg4g003780.1	Cs4gg19780.1
Cg4g003790.1	Cs4gg19770.1
Cg4g003800.1	Cs4gg19765.1
Cg4g003810.1	Cs4gg19760.3
Cg4g003820.1	Cs4gg19740.1
Cg4g003830.1	Cs4gg19730.1
Cg4g003840.1	Cs4gg19720.1
Cg4g003850.1	Cs4gg19710.1
Cg4g003860.1	Cs4gg19700.1
Cg4g003870.1	Cs4gg19690.1
Cg4g003880.1	Cs4gg19680.3
Cg4g003900.1	Cs4gg19670.1
Cg4g003910.1	Cs4gg19660.1
Cg4g003920.1	Cs4gg19640.1
Cg4g003930.1	Cs4gg19630.1
Cg4g003950.1	Cs4gg19620.1
Cg4g003960.1	Cs4gg19610.1
Cg4g003970.1	Cs4gg19600.1
Cg4g003980.1	Cs4gg19590.1
Cg4g003990.1	Cs4gg19580.1
Cg4g004000.1	Cs4gg19570.1
Cg4g004020.1	Cs4gg19540.1
Cg4g004060.1	Cs4gg19530.1
Cg4g004070.1	Cs4gg19520.1
Cg4g004080.1	Cs4gg19510.1
Cg4g004090.1	Cs4gg19490.1
Cg4g004100.1	Cs4gg19480.1
Cg4g004110.1	Cs4gg19460.1
Cg4g004130.1	Cs4gg19440.1
Cg4g004140.1	Cs4gg19430.1
Cg4g004150.1	Cs4gg19420.1
Cg4g004160.3	Cs4gg19410.3
Cg4g004170.1	Cs4gg19400.1
Cg4g004200.1	Cs4gg19390.1
Cg4g004220.1	Cs4gg19370.1
Cg4g004230.1	Cs4gg19360.1
Cg4g004240.2	Cs4gg19350.1
Cg4g004250.1	Cs4gg19330.1
Cg4g004260.1	Cs4gg19320.1
Cg4g004280.2	Cs4gg19310.2
Cg4g004290.1	Cs4gg19300.1
Cg4g004310.1	Cs4gg19290.1
Cg4g004350.1	Cs4gg19280.1
Cg4g004360.1	Cs4gg19250.1
Cg4g004370.1	Cs4gg19240.1
Cg4g004390.1	Cs4gg19230.1
Cg4g004400.1	Cs4gg19220.4
Cg4g004420.1	Cs4gg19210.1
Cg4g004430.1	Cs4gg19200.1
Cg4g004440.1	Cs4gg19190.1
Cg4g004450.1	Cs4gg19120.1
Cg4g004460.1	Cs4gg19110.1
Cg4g004470.1	Cs4gg19100.1
Cg4g004480.2	Cs4gg19090.1
Cg4g004500.1	Cs4gg19070.1
Cg4g004530.1	Cs4gg19060.1
Cg4g004570.1	Cs4gg19010.1
Cg4g004580.1	Cs4gg19000.2
Cg4g004590.1	Cs4gg18990.1
Cg4g004610.1	Cs4gg18980.1
Cg4g004620.1	Cs4gg18970.1
Cg4g004630.1	Cs4gg18960.1
Cg4g004640.1	Cs4gg18950.1
Cg4g004660.1	Cs4gg18940.1
Cg4g004670.1	Cs4gg18930.1
Cg4g004680.3	Cs4gg18920.4
Cg4g004690.1	Cs4gg18910.1
Cg4g004700.1	Cs4gg18900.1
Cg4g004710.1	Cs4gg18890.1
Cg4g004720.1	Cs4gg18880.1
Cg4g004730.1	Cs4gg18860.1
Cg4g004750.1	Cs4gg18850.1
Cg4g004780.1	Cs4gg18830.1
Cg4g004790.1	Cs4gg18810.1
Cg4g004800.1	Cs4gg18800.1
Cg4g004810.1	Cs4gg18790.1
Cg4g006330.1	Cs4gg18780.1
Cg4g006340.1	Cs4gg18770.1
Cg4g006350.1	Cs4gg18760.1
Cg4g006360.1	Cs4gg18750.1
Cg4g006390.2	Cs4gg18735.1
Cg4g006410.4	Cs4gg18730.1
Cg4g006420.2	Cs4gg18720.1
Cg4g006430.1	Cs4gg18710.1
Cg4g006440.1	Cs4gg18690.1
Cg4g006460.1	Cs4gg18680.1
Cg4g006470.1	Cs4gg18670.1
Cg4g006480.5	Cs4gg18660.1
Cg4g006490.1	Cs4gg18650.1
Cg4g006500.1	Cs4gg18640.1
Cg4g006510.1	Cs4gg18630.1
Cg4g006520.1	Cs4gg18620.1
Cg4g006540.1	Cs4gg18610.1
Cg4g006560.1	Cs4gg18590.3
Cg4g006600.6	Cs4gg18580.1
Cg4g006610.3	Cs4gg18570.1
Cg4g006620.1	Cs4gg18550.1
Cg4g006640.1	Cs4gg18520.5
Cg4g006670.1	Cs4gg18520.3
Cg4g006680.1	Cs4gg18500.1
Cg4g006700.1	Cs4gg18480.1
Cg4g006710.1	Cs4gg18470.1
Cg4g006730.1	Cs4gg18460.1
Cg4g006740.1	Cs4gg18450.1
Cg4g006760.1	Cs4gg18440.1
Cg4g006770.1	Cs4gg18430.1
Cg4g006780.1	Cs4gg18420.1
Cg4g006790.1	Cs4gg18410.1
Cg4g006800.1	Cs4gg18400.1
Cg4g006810.1	Cs4gg18390.1
Cg4g006820.1	Cs4gg18360.1
Cg4g006830.1	Cs4gg18350.1
Cg4g006840.1	Cs4gg18340.1
Cg4g006850.1	Cs4gg18330.1
Cg4g006860.1	Cs4gg18310.1
Cg4g006870.1	Cs4gg18300.1
Cg4g006880.1	Cs4gg18290.1
Cg4g006890.2	Cs4gg18280.1
Cg4g006900.1	Cs4gg18270.1
Cg4g006910.1	Cs4gg18260.1
Cg4g006920.1	Cs4gg18250.1
Cg4g006940.1	Cs4gg18240.1
Cg4g006950.1	Cs4gg18220.1
Cg4g006960.1	Cs4gg18210.2
Cg4g006970.1	Cs4gg18200.2
Cg4g006980.1	Cs4gg18190.2
Cg4g006990.2	Cs4gg18180.1
Cg4g007000.1	Cs4gg18170.1
Cg4g007010.1	Cs4gg18160.1
Cg4g007020.1	Cs4gg18150.1
Cg4g007040.1	Cs4gg18130.1
Cg4g007060.1	Cs4gg18110.1
Cg4g007080.1	Cs4gg18090.1
Cg4g007100.1	Cs4gg18080.1
Cg4g007110.1	Cs4gg18070.1
Cg4g007120.1	Cs4gg18060.1
Cg4g007130.1	Cs4gg18050.2
Cg4g007130.2	Cs4gg18050.1
Cg4g007140.1	Cs4gg18040.1
Cg4g007150.1	Cs4gg18030.1
Cg4g007170.1	Cs4gg18020.1
Cg4g007180.1	Cs4gg18010.1
Cg4g007190.1	Cs4gg18000.1
Cg4g007200.1	Cs4gg17990.1
Cg4g007220.1	Cs4gg17970.1
Cg4g007230.1	Cs4gg17960.1
Cg4g007250.1	Cs4gg17920.1
Cg4g007260.2	Cs4gg17910.2
Cg4g007270.1	Cs4gg17900.1
Cg4g007280.1	Cs4gg17890.1
Cg4g007290.1	Cs4gg17880.1
Cg4g007300.1	Cs4gg17870.1
Cg4g007310.1	Cs4gg17860.1
Cg4g007320.1	Cs4gg17850.1
Cg4g007330.1	Cs4gg17830.1
Cg4g007340.1	Cs4gg17820.1
Cg4g007350.1	Cs4gg17810.1
Cg4g007360.1	Cs4gg17800.1
Cg4g007370.1	Cs4gg17785.1
Cg4g007380.1	Cs4gg17780.1
Cg4g007390.1	Cs4gg17770.1
Cg4g007400.1	Cs4gg17760.1
Cg4g007410.1	Cs4gg17750.1
Cg4g007420.1	Cs4gg17730.1
Cg4g007430.1	Cs4gg17720.1
Cg4g007440.1	Cs4gg17710.1
Cg4g007450.1	Cs4gg17700.1
Cg4g007460.1	Cs4gg17690.1
Cg4g007470.1	Cs4gg17680.1
Cg4g007480.1	Cs4gg17650.1
Cg4g007490.1	Cs4gg17640.1
Cg4g007490.3	Cs4gg17640.3
Cg4g007500.1	Cs4gg17630.1
Cg4g007510.1	Cs4gg17620.1
Cg4g007520.1	Cs4gg17610.1
Cg4g007530.1	Cs4gg17590.1
Cg4g007550.1	Cs4gg17580.1
Cg4g007560.1	Cs4gg17570.1
Cg4g007570.1	Cs4gg17560.1
Cg4g007580.1	Cs4gg17550.1
Cg4g007590.1	Cs4gg17530.1
Cg4g007610.1	Cs4gg17510.1
Cg4g007620.1	Cs4gg17505.1
Cg4g007630.1	Cs4gg17500.1
Cg4g007640.1	Cs4gg17490.1
Cg4g007650.1	Cs4gg17480.1
Cg4g007690.1	Cs4gg17460.1
Cg4g007700.1	Cs4gg17450.1
Cg4g007720.3	Cs4gg17440.1
Cg4g007730.1	Cs4gg17430.2
Cg4g007740.1	Cs4gg17420.1
Cg4g007750.1	Cs4gg17410.1
Cg4g007760.1	Cs4gg17400.1
Cg4g007770.1	Cs4gg17390.1
Cg4g007780.4	Cs4gg17380.1
Cg4g007790.1	Cs4gg17370.1
Cg4g007800.1	Cs4gg17360.1
Cg4g007810.1	Cs4gg17340.1
Cg4g007830.1	Cs4gg17320.1
Cg4g007840.1	Cs4gg17310.1
Cg4g007850.1	Cs4gg17300.1
Cg4g007860.1	Cs4gg17290.1
Cg4g007870.1	Cs4gg17280.1
Cg4g007880.1	Cs4gg17270.1
Cg4g007890.1	Cs4gg17260.1
Cg4g007900.1	Cs4gg17250.1
Cg4g007910.1	Cs4gg17230.1
Cg4g007920.1	Cs4gg17210.1
Cg4g007930.1	Cs4gg17200.1
Cg4g007950.1	Cs4gg17190.1
Cg4g007970.1	Cs4gg17180.1
Cg4g007990.1	Cs4gg17170.1
Cg4g008000.1	Cs4gg17160.1
Cg4g008010.1	Cs4gg17150.1
Cg4g008060.1	Cs4gg17140.2
Cg4g008080.1	Cs4gg17130.1
Cg4g008090.1	Cs4gg17120.1
Cg4g008100.1	Cs4gg17110.1
Cg4g008110.1	Cs4gg17100.1
Cg4g008130.1	Cs4gg17070.1
Cg4g008140.2	Cs4gg17060.2
Cg4g008150.1	Cs4gg17050.1
Cg4g008160.1	Cs4gg17040.1
Cg4g008180.1	Cs4gg17030.1
Cg4g008190.1	Cs4gg17010.1
Cg4g008200.1	Cs4gg16990.1
Cg4g008210.1	Cs4gg16980.1
Cg4g008220.1	Cs4gg16970.1
Cg4g008230.1	Cs4gg16960.1
Cg4g008240.1	Cs4gg16950.1
Cg4g008250.1	Cs4gg16930.1
Cg4g008260.1	Cs4gg16910.3
Cg4g008270.1	Cs4gg16910.1
Cg4g008300.3	Cs4gg16900.1
Cg4g008310.1	Cs4gg16860.1
Cg4g008320.1	Cs4gg16850.1
Cg4g008330.2	Cs4gg16840.1
Cg4g008340.1	Cs4gg16830.1
Cg4g008380.1	Cs4gg16810.2
Cg4g008390.1	Cs4gg16800.1
Cg4g008400.2	Cs4gg16790.4
Cg4g008400.3	Cs4gg16790.2
Cg4g008410.1	Cs4gg16780.1
Cg4g008430.1	Cs4gg16770.1
Cg4g008440.1	Cs4gg16760.1
Cg4g008450.1	Cs4gg16750.1
Cg4g008460.1	Cs4gg16740.1
Cg4g008470.1	Cs4gg16730.1
Cg4g008490.1	Cs4gg16720.1
Cg4g008500.1	Cs4gg16710.1
Cg4g008510.1	Cs4gg16700.1
Cg4g008520.1	Cs4gg16690.1
Cg4g008540.5	Cs4gg16650.2
Cg4g008580.1	Cs4gg16610.1
Cg4g008590.1	Cs4gg14700.1
Cg4g008610.1	Cs4gg14680.1
Cg4g008680.1	Cs4gg14640.1
Cg4g008690.1	Cs4gg14630.1
Cg4g008710.1	Cs4gg14610.1
Cg4g008720.1	Cs4gg14600.1
Cg4g008730.1	Cs4gg14590.1
Cg4g008750.1	Cs4gg14580.1
Cg4g008770.1	Cs4gg14550.1
Cg4g008780.1	Cs4gg14530.1
Cg4g008790.1	Cs4gg14520.2
Cg4g008800.1	Cs4gg14510.1
Cg4g008820.1	Cs4gg14500.2
Cg4g008860.1	Cs4gg14480.1
Cg4g008890.1	Cs4gg14410.1
Cg4g008910.1	Cs4gg14380.1
Cg4g008920.1	Cs4gg14370.1
Cg4g008960.1	Cs4gg14320.1
Cg4g008980.1	Cs4gg14310.1
Cg4g009010.1	Cs4gg14280.1
Cg4g009050.1	Cs4gg14230.1
Cg4g009070.1	Cs4gg14220.1
Cg4g009080.1	Cs4gg14210.1
Cg4g009100.1	Cs4gg14190.1
Cg4g009110.1	Cs4gg14180.1
Cg4g009140.1	Cs4gg14150.1
Cg4g009160.1	Cs4gg14130.2
Cg4g009180.1	Cs4gg14090.1
Cg4g009200.1	Cs4gg14080.1
Cg4g009210.1	Cs4gg14070.1
Cg4g009240.1	Cs4gg14030.1
Cg4g009250.1	Cs4gg14020.1
Cg4g009270.1	Cs4gg13940.1
Cg4g009280.1	Cs4gg13910.1
Cg4g009300.1	Cs4gg13900.2
Cg4g009310.1	Cs4gg13890.1
Cg4g009320.1	Cs4gg13880.1
Cg4g009330.1	Cs4gg13870.1
Cg4g009340.1	Cs4gg13860.1
Cg4g009350.1	Cs4gg13850.1
Cg4g012090.1	Cs4gg10620.1
Cg4g012110.1	Cs4gg10610.1
Cg4g012120.1	Cs4gg10600.1
Cg4g012140.3	Cs4gg10580.1
Cg4g012160.2	Cs4gg10460.1
Cg4g012170.1	Cs4gg10330.1
Cg4g012180.1	Cs4gg10310.2
Cg4g012190.1	Cs4gg10300.1
Cg4g012200.1	Cs4gg10290.1
Cg4g012210.1	Cs4gg10280.1
Cg4g012220.1	Cs4gg10270.1
Cg4g012230.1	Cs4gg10260.1
Cg4g012240.1	Cs4gg10230.1
Cg4g012250.1	Cs4gg10220.1
Cg4g012260.2	Cs4gg10210.2
Cg4g012270.1	Cs4gg10200.1
Cg4g012300.1	Cs4gg10180.1
Cg4g012310.1	Cs4gg10170.1
Cg4g012320.1	Cs4gg10150.1
Cg4g012330.1	Cs4gg10140.1
Cg4g012340.1	Cs4gg10130.1
Cg4g012350.1	Cs4gg10120.1
Cg4g012370.1	Cs4gg10100.1
Cg4g012390.1	Cs4gg10090.1
Cg4g012400.1	Cs4gg10080.1
Cg4g012410.1	Cs4gg10060.1
Cg4g012420.1	Cs4gg10050.1
Cg4g012440.1	Cs4gg10040.1
Cg4g012450.1	Cs4gg10030.1
Cg4g012460.1	Cs4gg10020.1
Cg4g012470.1	Cs4gg10010.4
Cg4g012470.2	Cs4gg10010.3
Cg4g012480.2	Cs4gg10000.1
Cg4g012490.1	Cs4gg09990.1
Cg4g012500.1	Cs4gg09980.1
Cg4g012510.1	Cs4gg09970.1
Cg4g012520.1	Cs4gg09960.1
Cg4g012530.1	Cs4gg09950.1
Cg4g012540.1	Cs4gg09940.1
Cg4g012550.1	Cs4gg09930.1
Cg4g012560.1	Cs4gg09910.1
Cg4g012580.1	Cs4gg09900.1
Cg4g012590.1	Cs4gg09890.1
Cg4g012600.1	Cs4gg09880.1
Cg4g012610.1	Cs4gg09870.1
Cg4g012620.1	Cs4gg09829.2
Cg4g012640.1	Cs4gg09820.1
Cg4g012650.1	Cs4gg09810.1
Cg4g012690.1	Cs4gg09800.1
Cg4g012700.1	Cs4gg09790.1
Cg4g012710.1	Cs4gg09780.1
Cg4g012720.1	Cs4gg09770.1
Cg4g012730.1	Cs4gg09760.1
Cg4g012740.1	Cs4gg09750.2
Cg4g012750.1	Cs4gg09740.1
Cg4g012770.1	Cs4gg09720.1
Cg4g012790.1	Cs4gg09710.1
Cg4g012800.1	Cs4gg09700.1
Cg4g012810.1	Cs4gg09690.1
Cg4g012820.1	Cs4gg09680.3
Cg4g012830.1	Cs4gg09670.1
Cg4g012840.1	Cs4gg09640.1
Cg4g012850.1	Cs4gg09630.1
Cg4g012860.1	Cs4gg09620.1
Cg4g012870.1	Cs4gg09610.1
Cg4g012880.1	Cs4gg09600.2
Cg4g012880.3	Cs4gg09600.1
Cg4g012890.1	Cs4gg09590.1
Cg4g012900.1	Cs4gg09580.1
Cg4g012920.1	Cs4gg09570.1
Cg4g012930.1	Cs4gg09560.1
Cg4g012940.2	Cs4gg09540.2
Cg4g012960.1	Cs4gg09520.1
Cg4g012980.1	Cs4gg09510.1
Cg4g012990.1	Cs4gg09490.1
Cg4g013000.1	Cs4gg09480.1
Cg4g013010.1	Cs4gg09470.1
Cg4g013020.1	Cs4gg09460.1
Cg4g013030.1	Cs4gg09450.1
Cg4g013040.1	Cs4gg09440.1
Cg4g013050.1	Cs4gg09430.1
Cg4g013060.1	Cs4gg09425.1
Cg4g013070.1	Cs4gg09420.1
Cg4g013080.1	Cs4gg09410.2
Cg4g013100.1	Cs4gg09400.1
Cg4g013110.1	Cs4gg09390.1
Cg4g013130.1	Cs4gg09380.1
Cg4g013140.1	Cs4gg09370.3
Cg4g013150.1	Cs4gg09360.1
Cg4g013160.1	Cs4gg09350.1
Cg4g013170.1	Cs4gg09340.1
Cg4g013180.1	Cs4gg09330.1
Cg4g013190.1	Cs4gg09320.1
Cg4g013200.1	Cs4gg09310.2
Cg4g013200.2	Cs4gg09310.1
Cg4g013210.1	Cs4gg09300.1
Cg4g013220.1	Cs4gg09290.1
Cg4g013240.1	Cs4gg09270.1
Cg4g013260.1	Cs4gg09250.1
Cg4g013270.1	Cs4gg09240.1
Cg4g013280.1	Cs4gg09200.5
Cg4g013280.4	Cs4gg09200.4
Cg4g013290.1	Cs4gg09190.1
Cg4g013300.1	Cs4gg09180.1
Cg4g013310.1	Cs4gg09170.1
Cg4g013330.1	Cs4gg09160.1
Cg4g013350.1	Cs4gg09140.1
Cg4g013360.1	Cs4gg09130.1
Cg4g013370.1	Cs4gg09120.1
Cg4g013380.1	Cs4gg09090.1
Cg4g013390.1	Cs4gg09040.1
Cg4g013480.1	Cs4gg09030.1
Cg4g013500.1	Cs4gg09010.1
Cg4g013510.1	Cs4gg08990.1
Cg4g013520.1	Cs4gg08980.1
Cg4g013530.1	Cs4gg08960.1
Cg4g013540.1	Cs4gg08950.1
Cg4g013550.1	Cs4gg08940.3
Cg4g013560.1	Cs4gg08920.1
Cg4g013570.1	Cs4gg08890.1
Cg4g013580.1	Cs4gg08870.1
Cg4g013590.1	Cs4gg08860.1
Cg4g013600.1	Cs4gg08850.1
Cg4g013610.1	Cs4gg08810.1
Cg4g013620.1	Cs4gg08800.1
Cg4g013640.1	Cs4gg08790.3
Cg4g013650.1	Cs4gg08780.1
Cg4g013670.1	Cs4gg08770.1
Cg4g013680.1	Cs4gg08750.1
Cg4g013690.1	Cs4gg08740.1
Cg4g013700.1	Cs4gg08730.2
Cg4g013710.1	Cs4gg08720.1
Cg4g013720.1	Cs4gg08700.1
Cg4g013740.1	Cs4gg08690.1
Cg4g013760.1	Cs4gg08660.1
Cg4g013800.1	Cs4gg08650.1
Cg4g013810.1	Cs4gg08620.1
Cg4g013820.1	Cs4gg08610.1
Cg4g013830.2.1	Cs4gg08600.3
Cg4g013850.1	Cs4gg08570.1
Cg4g013860.1	Cs4gg08560.1
Cg4g013870.3	Cs4gg08530.1
Cg4g013880.1	Cs4gg08520.2
Cg4g013900.1	Cs4gg08500.1
Cg4g013920.1	Cs4gg08470.1
Cg4g013950.1	Cs4gg08450.1
Cg4g013960.1	Cs4gg08440.1
Cg4g013970.1	Cs4gg08430.1
Cg4g013980.1	Cs4gg08420.5
Cg4g013990.1	Cs4gg08410.1
Cg4g014000.1	Cs4gg08400.1
Cg4g014010.1	Cs4gg08370.1
Cg4g014020.1	Cs4gg08360.1
Cg4g014060.1	Cs4gg08350.1
Cg4g014070.1	Cs4gg08340.1
Cg4g014080.1	Cs4gg08330.2
Cg4g014080.2	Cs4gg08330.1
Cg4g014090.1	Cs4gg08320.1
Cg4g014100.1	Cs4gg08310.1
Cg4g014110.1	Cs4gg08300.1
Cg4g014130.1	Cs4gg08290.1
Cg4g014140.1	Cs4gg08280.1
Cg4g014150.1	Cs4gg08270.3
Cg4g014160.1	Cs4gg08260.3
Cg4g014180.2	Cs4gg08250.2
Cg4g014190.1	Cs4gg08240.1
Cg4g014200.1	Cs4gg08230.1
Cg4g014210.1	Cs4gg08220.3
Cg4g014220.1	Cs4gg08210.2
Cg4g014230.1	Cs4gg08200.1
Cg4g014240.1	Cs4gg08190.1
Cg4g014250.1	Cs4gg08180.2
Cg4g014260.1	Cs4gg08170.1
Cg4g014270.1	Cs4gg08160.2
Cg4g014280.1	Cs4gg08150.1
Cg4g016740.1	Cs4gg08130.1
Cg4g016750.1	Cs4gg08120.1
Cg4g016770.1	Cs4gg08110.2
Cg4g016820.1	Cs4gg08050.1
Cg4g016880.1	Cs4gg07980.1
Cg4g016940.1	Cs4gg07940.1
Cg4g016950.1	Cs4gg07920.1
Cg4g017000.1	Cs4gg07910.1
Cg4g017010.1	Cs4gg07900.1
Cg4g017020.1	Cs4gg07890.1
Cg4g017030.1	Cs4gg07870.3
Cg4g017050.1	Cs4gg07850.1
Cg4g017070.1	Cs4gg07840.1
Cg4g017080.1	Cs4gg07830.1
Cg4g017100.1	Cs4gg07820.1
Cg4g017110.1	Cs4gg07800.1
Cg4g017120.1	Cs4gg07780.1
Cg4g017130.1	Cs4gg07770.1
Cg4g017150.1	Cs4gg07760.2
Cg4g017160.1	Cs4gg07750.1
Cg4g017170.1	Cs4gg07740.1
Cg4g017180.1	Cs4gg07730.1
Cg4g017190.1	Cs4gg07720.1
Cg4g017200.1	Cs4gg07710.3
Cg4g017210.1	Cs4gg07700.1
Cg4g017230.1	Cs4gg07690.1
Cg4g017240.1	Cs4gg07670.1
Cg4g017250.1	Cs4gg07660.1
Cg4g017260.1	Cs4gg07650.1
Cg4g017270.1	Cs4gg07640.1
Cg4g017280.1	Cs4gg07630.1
Cg4g017300.2	Cs4gg07620.1
Cg4g017310.1	Cs4gg07610.1
Cg4g017320.1	Cs4gg07600.1
Cg4g017330.3	Cs4gg07580.2
Cg4g017340.4	Cs4gg07560.2
Cg4g017350.1	Cs4gg07550.1
Cg4g017360.1	Cs4gg07540.1
Cg4g017370.1	Cs4gg07530.1
Cg4g017380.1	Cs4gg07520.1
Cg4g017390.1	Cs4gg07510.1
Cg4g017400.1	Cs4gg07500.1
Cg4g017410.1	Cs4gg07490.1
Cg4g017420.3	Cs4gg07480.1
Cg4g017450.1	Cs4gg07470.2
Cg4g017450.4	Cs4gg07470.1
Cg4g017460.1	Cs4gg07460.1
Cg4g017470.1	Cs4gg07450.1
Cg4g017480.1	Cs4gg07440.1
Cg4g017490.1	Cs4gg07430.1
Cg4g017500.1	Cs4gg07420.1
Cg4g017510.1	Cs4gg07410.1
Cg4g017520.1	Cs4gg07400.1
Cg4g017530.1	Cs4gg07380.1
Cg4g017540.1	Cs4gg07360.1
Cg4g017550.1	Cs4gg07340.1
Cg4g017560.1	Cs4gg07330.1
Cg4g017570.1	Cs4gg07320.1
Cg4g017580.1	Cs4gg07310.1
Cg4g017600.1	Cs4gg07270.1
Cg4g017640.1	Cs4gg07260.1
Cg4g017660.1	Cs4gg07240.1
Cg4g017670.3	Cs4gg07230.2
Cg4g017680.1	Cs4gg07220.1
Cg4g017690.1	Cs4gg07210.1
Cg4g017700.1	Cs4gg07200.1
Cg4g017710.1	Cs4gg07190.1
Cg4g017720.1	Cs4gg07180.1
Cg4g017730.1	Cs4gg07170.1
Cg4g017740.1	Cs4gg07160.1
Cg4g017750.2	Cs4gg07150.1
Cg4g017760.1	Cs4gg07140.1
Cg4g017780.1	Cs4gg07130.2
Cg4g017780.2	Cs4gg07130.1
Cg4g017780.3	Cs4gg07130.6
Cg4g017790.1	Cs4gg07110.2
Cg4g017800.1	Cs4gg07100.1
Cg4g017810.1	Cs4gg07070.1
Cg4g017840.1	Cs4gg07040.1
Cg4g017870.1	Cs4gg07030.4
Cg4g017890.1	Cs4gg07020.2
Cg4g017900.1	Cs4gg07010.1
Cg4g017910.1	Cs4gg07000.1
Cg4g017930.1	Cs4gg06980.1
Cg4g017940.1	Cs4gg06970.1
Cg4g017950.1	Cs4gg06950.1
Cg4g017960.1	Cs4gg06940.1
Cg4g017970.1	Cs4gg06930.1
Cg4g017980.1	Cs4gg06920.1
Cg4g018000.1	Cs4gg06910.1
Cg4g018010.1	Cs4gg06900.1
Cg4g018020.1	Cs4gg06890.1
Cg4g018040.1	Cs4gg06880.1
Cg4g018050.2	Cs4gg06860.3
Cg4g018060.1	Cs4gg06850.8
Cg4g018070.1	Cs4gg06840.1
Cg4g018080.1	Cs4gg06830.3
Cg4g018090.1	Cs4gg06820.1
Cg4g018100.1	Cs4gg06800.1
Cg4g018110.2	Cs4gg06790.2
Cg4g018120.1	Cs4gg06780.1
Cg4g018160.1	Cs4gg06770.1
Cg4g018170.1	Cs4gg06760.1
Cg4g018180.1	Cs4gg06750.1
Cg4g018190.1	Cs4gg06740.3
Cg4g018200.2	Cs4gg06730.1
Cg4g018210.1	Cs4gg06720.1
Cg4g018220.1	Cs4gg06710.2
Cg4g018230.1	Cs4gg06680.1
Cg4g018240.1	Cs4gg06670.1
Cg4g018290.1	Cs4gg06660.1
Cg4g018300.1	Cs4gg06650.1
Cg4g018320.1	Cs4gg06630.1
Cg4g018340.1	Cs4gg06610.1
Cg4g018350.1	Cs4gg06600.1
Cg4g018360.1	Cs4gg06590.1
Cg4g018370.1	Cs4gg06580.1
Cg4g018380.1	Cs4gg06570.1
Cg4g018390.1	Cs4gg06560.1
Cg4g018400.1	Cs4gg06540.1
Cg4g018410.1	Cs4gg06530.1
Cg4g018420.1	Cs4gg06520.1
Cg4g018430.1	Cs4gg06510.1
Cg4g018440.1	Cs4gg06500.1
Cg4g018460.1	Cs4gg06470.1
Cg4g018470.1	Cs4gg06450.1
Cg4g018480.1	Cs4gg06440.1
Cg4g018490.1	Cs4gg06430.1
Cg4g018500.1	Cs4gg06420.1
Cg4g018510.1	Cs4gg06410.1
Cg4g018520.1	Cs4gg06400.1
Cg4g018530.1	Cs4gg06390.1
Cg4g018560.1	Cs4gg06380.1
Cg4g018570.1	Cs4gg06370.1
Cg4g018580.1	Cs4gg06360.1
Cg4g018590.2	Cs4gg06350.7
Cg4g018600.1	Cs4gg06340.1
Cg4g018610.1	Cs4gg06330.1
Cg4g018620.1	Cs4gg06320.1
Cg4g018630.1	Cs4gg06300.1
Cg4g018640.1	Cs4gg06290.1
Cg4g018650.1	Cs4gg06280.1
Cg4g018660.1	Cs4gg06270.1
Cg4g018670.1	Cs4gg06260.1
Cg4g018680.1	Cs4gg06250.1
Cg4g018690.1	Cs4gg06240.1
Cg4g018700.1	Cs4gg06230.1
Cg4g018720.2	Cs4gg06220.3
Cg4g018730.1	Cs4gg06210.1
Cg4g018750.1	Cs4gg06200.1
Cg4g018760.1	Cs4gg06180.1
Cg4g018770.1	Cs4gg06170.1
Cg4g018780.1	Cs4gg06160.1
Cg4g018790.1	Cs4gg06150.1
Cg4g018800.4	Cs4gg06140.3
Cg4g018810.1	Cs4gg06130.1
Cg4g018820.1	Cs4gg06120.1
Cg4g018830.1	Cs4gg06090.1
Cg4g018840.1	Cs4gg06080.3
Cg4g018840.2	Cs4gg06080.2
Cg4g018850.1	Cs4gg06060.1
Cg4g018860.1	Cs4gg06050.1
Cg4g018870.1	Cs4gg06030.1
Cg4g018900.1	Cs4gg06010.1
Cg4g018930.1	Cs4gg05990.1
Cg4g018940.1	Cs4gg05980.1
Cg4g018960.1	Cs4gg05970.1
Cg4g018970.1	Cs4gg05960.1
Cg4g018980.1	Cs4gg05950.1
Cg4g019000.1	Cs4gg05940.1
Cg4g019010.1	Cs4gg05930.1
Cg4g019020.1	Cs4gg05920.1
Cg4g019030.1	Cs4gg05900.1
Cg4g019040.1	Cs4gg05890.1
Cg4g019050.1	Cs4gg05880.1
Cg4g019060.1	Cs4gg05870.1
Cg4g019160.1	Cs4gg05800.1
Cg4g019180.4	Cs4gg05770.3
Cg4g019190.1	Cs4gg05760.1
Cg4g019200.1	Cs4gg05750.1
Cg4g019210.1	Cs4gg05740.1
Cg4g019220.1	Cs4gg05730.1
Cg4g019230.1	Cs4gg05720.1
Cg4g019240.1	Cs4gg05710.1
Cg4g019250.1	Cs4gg05700.2
Cg4g019260.2	Cs4gg05690.6
Cg4g019270.1	Cs4gg05680.1
Cg4g019280.1	Cs4gg05670.6
Cg4g019290.1	Cs4gg05660.1
Cg4g019300.1	Cs4gg05650.1
Cg4g019310.1	Cs4gg05640.1
Cg4g019320.1	Cs4gg05620.1
Cg4g019330.1	Cs4gg05610.1
Cg4g019340.1	Cs4gg05600.1
Cg4g019350.1	Cs4gg05580.2
Cg4g019380.1	Cs4gg05570.1
Cg4g019400.1	Cs4gg05560.1
Cg4g019410.1	Cs4gg05550.1
Cg4g019420.1	Cs4gg05540.1
Cg4g019430.1	Cs4gg05530.1
Cg4g019440.1	Cs4gg05520.1
Cg4g019450.1	Cs4gg05510.1
Cg4g019460.1	Cs4gg05500.1
Cg4g019480.1	Cs4gg05490.1
Cg4g019490.1	Cs4gg05480.1
Cg4g019510.1	Cs4gg05460.1
Cg4g019520.1	Cs4gg05450.1
Cg4g019530.1	Cs4gg05440.1
Cg4g019540.1	Cs4gg05430.1
Cg4g019550.1	Cs4gg05420.1
Cg4g019560.1	Cs4gg05400.1
Cg4g019580.1	Cs4gg05390.1
Cg4g019590.1	Cs4gg05380.1
Cg4g019610.1	Cs4gg05340.2
Cg4g019620.1	Cs4gg05330.1
Cg4g019640.1	Cs4gg05320.1
Cg4g019650.1	Cs4gg05310.1
Cg4g019660.1	Cs4gg05300.1
Cg4g019670.1	Cs4gg05290.1
Cg4g019680.1	Cs4gg05280.1
Cg4g019690.1	Cs4gg05270.1
Cg4g019700.1	Cs4gg05260.1
Cg4g019710.1	Cs4gg05250.1
Cg4g019720.1	Cs4gg05240.1
Cg4g019730.1	Cs4gg05230.2
Cg4g019740.1	Cs4gg05210.1
Cg4g019760.1	Cs4gg05200.1
Cg4g019780.1	Cs4gg05190.1
Cg4g019810.1	Cs4gg05180.1
Cg4g019820.1	Cs4gg05170.1
Cg4g019830.1	Cs4gg05160.2
Cg4g019850.1	Cs4gg05110.1
Cg4g019860.1	Cs4gg05090.1
Cg4g019890.1	Cs4gg05080.1
Cg4g019910.1	Cs4gg05070.1
Cg4g019930.1	Cs4gg05050.1
Cg4g019940.1	Cs4gg05040.1
Cg4g019950.1	Cs4gg05030.1
Cg4g019970.1	Cs4gg05000.1
Cg4g019980.1	Cs4gg04990.1
Cg4g020000.1	Cs4gg04980.1
Cg4g020010.1	Cs4gg04970.1
Cg4g020020.2	Cs4gg04960.1
Cg4g020040.1	Cs4gg04940.1
Cg4g020040.3	Cs4gg04940.2
Cg4g020050.1	Cs4gg04930.1
Cg4g020060.1	Cs4gg04920.6
Cg4g020060.2.1	Cs4gg04920.2
Cg4g020070.1	Cs4gg04910.1
Cg4g020080.1	Cs4gg04900.2
Cg4g020100.1	Cs4gg04890.1
Cg4g020110.1	Cs4gg04880.1
Cg4g020120.1	Cs4gg04870.1
Cg4g020130.1	Cs4gg04860.1
Cg4g020140.1	Cs4gg04850.1
Cg4g020150.1	Cs4gg04830.1
Cg4g020160.1	Cs4gg04820.1
Cg4g020170.1	Cs4gg04810.1
Cg4g020200.1	Cs4gg04800.1
Cg4g020210.1	Cs4gg04790.1
Cg4g020220.1	Cs4gg04780.1
Cg4g020230.1	Cs4gg04770.1
Cg4g020240.1	Cs4gg04760.1
Cg4g020250.1	Cs4gg04750.1
Cg4g020290.1	Cs4gg04730.1
Cg4g020300.1	Cs4gg04720.1
Cg4g020310.1	Cs4gg04690.1
Cg4g020350.1	Cs4gg04680.1
Cg4g020430.1	Cs4gg04650.1
Cg4g020470.1	Cs4gg04640.1
Cg4g020480.1	Cs4gg04630.1
Cg4g020490.1	Cs4gg04620.1
Cg4g020500.1	Cs4gg04610.1
Cg4g020510.1	Cs4gg04600.1
Cg4g020520.1	Cs4gg04590.1
Cg4g020530.1	Cs4gg04580.1
Cg4g020540.1	Cs4gg04570.1
Cg4g020550.1	Cs4gg04560.1
Cg4g020560.1	Cs4gg04550.1
Cg4g020570.1	Cs4gg04540.1
Cg4g020580.1	Cs4gg04530.1
Cg4g020590.1	Cs4gg04520.1
Cg4g020620.1	Cs4gg04500.1
Cg4g020630.1	Cs4gg04490.1
Cg4g020660.1	Cs4gg04480.1
Cg4g020690.1	Cs4gg04460.1
Cg4g020700.1	Cs4gg04440.1
Cg4g020710.1	Cs4gg04430.1
Cg4g020720.1	Cs4gg04420.1
Cg4g020730.1	Cs4gg04410.1
Cg4g020740.1	Cs4gg04390.1
Cg4g020770.1	Cs4gg04380.1
Cg4g020780.1	Cs4gg04370.1
Cg4g020790.1	Cs4gg04360.1
Cg4g020800.1	Cs4gg04350.1
Cg4g020810.1	Cs4gg04340.1
Cg4g020820.1	Cs4gg04330.1
Cg4g020830.1	Cs4gg04320.1
Cg4g020850.1	Cs4gg04300.1
Cg4g020860.1	Cs4gg04290.1
Cg4g020870.1	Cs4gg04280.2
Cg4g020880.1	Cs4gg04270.1
Cg4g020890.1	Cs4gg04260.1
Cg4g020910.1	Cs4gg04250.1
Cg4g020920.1	Cs4gg04240.1
Cg4g020930.1	Cs4gg04230.1
Cg4g020960.1	Cs4gg04220.1
Cg4g021000.1	Cs4gg04210.1
Cg4g021010.1	Cs4gg04200.1
Cg4g021020.1	Cs4gg04190.1
Cg4g021030.1	Cs4gg04180.1
Cg4g021040.1	Cs4gg04170.1
Cg4g021050.1	Cs4gg04160.1
Cg4g021060.2	Cs4gg04150.3
Cg4g021080.2	Cs4gg04140.1
Cg4g021090.1	Cs4gg04120.1
Cg4g021100.4	Cs4gg04110.2
Cg4g021110.2	Cs4gg04100.1
Cg4g021120.1	Cs4gg04090.1
Cg4g021130.1	Cs4gg04080.1
Cg4g021140.1	Cs4gg04070.1
Cg4g021150.1	Cs4gg04060.1
Cg4g021160.1	Cs4gg04050.1
Cg4g021170.1	Cs4gg04040.1
Cg4g021180.1	Cs4gg04030.1
Cg4g021190.1	Cs4gg04020.1
Cg4g021220.1	Cs4gg03980.1
Cg4g021260.1	Cs4gg03970.1
Cg4g021270.1	Cs4gg03960.1
Cg4g021290.2	Cs4gg03945.1
Cg4g021300.1	Cs4gg03940.1
Cg4g021310.1	Cs4gg03900.4
Cg4g021320.2	Cs4gg03900.1
Cg4g021350.1	Cs4gg03880.1
Cg4g021370.1	Cs4gg03870.1
Cg4g021380.1	Cs4gg03860.1
Cg4g021390.1	Cs4gg03850.1
Cg4g021400.1	Cs4gg03840.1
Cg4g021410.1	Cs4gg03830.1
Cg4g021420.2	Cs4gg03820.3
Cg4g021430.1	Cs4gg03810.1
Cg4g021440.1	Cs4gg03800.1
Cg4g021460.1	Cs4gg03765.1
Cg4g021470.3	Cs4gg03760.2
Cg4g021480.1	Cs4gg03750.1
Cg4g021490.1	Cs4gg03740.1
Cg4g021500.1	Cs4gg03730.1
Cg4g021510.1	Cs4gg03720.1
Cg4g021520.1	Cs4gg03710.1
Cg4g021540.1	Cs4gg03700.2
Cg4g021550.1	Cs4gg03690.4
Cg4g021560.1	Cs4gg03690.1
Cg4g021600.3	Cs4gg03670.1
Cg4g021620.1	Cs4gg03660.1
Cg4g021630.1	Cs4gg03650.1
Cg4g021640.1	Cs4gg03640.2
Cg4g021640.2	Cs4gg03640.1
Cg4g021650.1	Cs4gg03630.1
Cg4g021680.1	Cs4gg03620.1
Cg4g021690.1	Cs4gg03610.1
Cg4g021700.1	Cs4gg03600.1
Cg4g021720.1	Cs4gg03580.1
Cg4g021730.1	Cs4gg03560.1
Cg4g021740.1	Cs4gg03550.2
Cg4g021750.1	Cs4gg03540.1
Cg4g021760.1	Cs4gg03530.1
Cg4g021780.1	Cs4gg03520.2
Cg4g021790.1	Cs4gg03510.1
Cg4g021800.1	Cs4gg03500.1
Cg4g021810.1	Cs4gg03490.1
Cg4g021820.1	Cs4gg03480.1
Cg4g021830.1	Cs4gg03470.1
Cg4g021850.1	Cs4gg03460.1
Cg4g021860.1	Cs4gg03450.1
Cg4g021870.1	Cs4gg03440.1
Cg4g021880.1	Cs4gg03430.1
Cg4g021900.1	Cs4gg03420.1
Cg4g021910.1	Cs4gg03410.1
Cg4g021920.1	Cs4gg03400.1
Cg4g021930.1	Cs4gg03390.1
Cg4g021940.1	Cs4gg03380.1
Cg4g021950.1	Cs4gg03370.1
Cg4g021960.1	Cs4gg03360.1
Cg4g021970.1	Cs4gg03350.1
Cg4g021990.1	Cs4gg03340.2
Cg4g022000.1	Cs4gg03330.1
Cg4g022010.1	Cs4gg03320.1
Cg4g022020.1	Cs4gg03310.1
Cg4g022030.1	Cs4gg03270.1
Cg4g022040.1	Cs4gg03290.1
Cg4g022060.1	Cs4gg03250.1
Cg4g022070.1	Cs4gg03260.1
Cg4g022090.1	Cs4gg03230.1
Cg4g022100.1	Cs4gg03200.1
Cg4g022120.1	Cs4gg03210.1
Cg4g022150.1	Cs4gg03120.1
Cg4g022150.1	Cs4gg03190.1
Cg4g022160.1	Cs4gg03110.1
Cg4g022160.1	Cs4gg03180.1
Cg4g022170.1	Cs4gg03100.1
Cg4g022170.1	Cs4gg03160.1
Cg4g022180.1	Cs4gg03090.1
Cg4g022190.1	Cs4gg03080.1
Cg4g022190.1	Cs4gg03150.1
Cg4g022200.1	Cs4gg03060.1
Cg4g022200.1	Cs4gg03140.1
Cg4g022210.1	Cs4gg03050.1
Cg4g022210.1	Cs4gg03130.1
Cg4g022230.1	Cs4gg03040.1
Cg4g022240.1	Cs4gg03030.2
Cg4g022250.1	Cs4gg03020.1
Cg4g022260.1	Cs4gg03010.1
Cg4g022270.1	Cs4gg03000.1
Cg4g022280.1	Cs4gg02990.1
Cg4g022290.1	Cs4gg02970.1
Cg4g022310.1	Cs4gg02960.1
Cg4g022320.1	Cs4gg02950.1
Cg4g022330.1	Cs4gg02940.1
Cg4g022360.1	Cs4gg02930.1
Cg4g022370.1	Cs4gg02920.1
Cg4g022380.1	Cs4gg02910.1
Cg4g022390.1	Cs4gg02900.1
Cg4g022400.1	Cs4gg02890.1
Cg4g022410.1	Cs4gg02880.1
Cg4g022420.1	Cs4gg02870.1
Cg4g022430.1	Cs4gg02855.1
Cg4g022440.1	Cs4gg02830.1
Cg4g022470.1	Cs4gg02840.1
Cg4g022480.1	Cs4gg02820.1
Cg4g022490.1	Cs4gg02810.1
Cg4g022500.1	Cs4gg02800.1
Cg4g022500.4	Cs4gg02800.2
Cg4g022510.1	Cs4gg02790.1
Cg4g022520.1	Cs4gg02780.1
Cg4g022520.3	Cs4gg02780.2
Cg4g022530.1	Cs4gg02760.1
Cg4g022540.1	Cs4gg02750.1
Cg4g022550.1	Cs4gg02740.1
Cg4g022560.1	Cs4gg02730.1
Cg4g022560.2.1	Cs4gg02730.2
Cg4g022570.2	Cs4gg02720.2
Cg4g022570.3	Cs4gg02720.3
Cg4g022580.1	Cs4gg02640.1
Cg4g022600.1	Cs4gg02710.1
Cg4g022610.1	Cs4gg02700.1
Cg4g022620.1	Cs4gg02690.1
Cg4g022630.1	Cs4gg02670.1
Cg4g022650.1	Cs4gg02660.1
Cg4g022660.1	Cs4gg02650.1
Cg4g022670.1	Cs4gg02640.1
Cg4g022680.1	Cs4gg02630.1
Cg4g022690.1	Cs4gg02620.1
Cg4g022700.1	Cs4gg02610.1
Cg4g022710.1	Cs4gg02600.1
Cg4g022720.1	Cs4gg02590.1
Cg4g022740.1	Cs4gg02580.1
Cg4g022750.1	Cs4gg02570.1
Cg4g022760.1	Cs4gg02560.1
Cg4g022770.1	Cs4gg02550.1
Cg5g004160.1	Cs5gg04630.1
Cg5g004190.1	Cs5gg04650.1
Cg5g004200.1	Cs5gg04660.1
Cg5g004220.1	Cs5gg04680.1
Cg5g004230.1	Cs5gg04690.1
Cg5g004240.1	Cs5gg04700.1
Cg5g004250.1	Cs5gg04710.1
Cg5g004260.1	Cs5gg04720.1
Cg5g004270.1	Cs5gg04730.1
Cg5g004290.1	Cs5gg04740.1
Cg5g004310.1	Cs5gg04760.1
Cg5g004320.1	Cs5gg04765.1
Cg5g004330.1	Cs5gg04770.1
Cg5g004340.1	Cs5gg04780.1
Cg5g004350.1	Cs5gg04790.1
Cg5g004370.1	Cs5gg04800.1
Cg5g004390.1	Cs5gg04820.1
Cg5g004410.1	Cs5gg04840.1
Cg5g004420.1	Cs5gg04850.1
Cg5g004450.1	Cs5gg04880.1
Cg5g004460.1	Cs5gg04890.1
Cg5g004470.1	Cs5gg04900.1
Cg5g004480.1	Cs5gg04910.1
Cg5g004490.1	Cs5gg04920.1
Cg5g004500.1	Cs5gg04940.1
Cg5g004510.1	Cs5gg04950.1
Cg5g004520.1	Cs5gg04960.1
Cg5g004540.1	Cs5gg04980.1
Cg5g004550.2	Cs5gg04990.1
Cg5g004560.1	Cs5gg05010.1
Cg5g004570.1	Cs5gg05020.1
Cg5g004580.1	Cs5gg05030.1
Cg5g004590.1	Cs5gg05040.1
Cg5g004600.1	Cs5gg05050.2
Cg5g004610.1	Cs5gg05060.1
Cg5g004630.1	Cs5gg05100.3
Cg5g004640.1	Cs5gg05110.1
Cg5g004650.1	Cs5gg05120.2
Cg5g004660.1	Cs5gg05130.1
Cg5g004660.2.1	Cs5gg05130.6
Cg5g004660.3	Cs5gg05130.8
Cg5g004670.1	Cs5gg05140.1
Cg5g004680.1	Cs5gg05150.1
Cg5g004690.1	Cs5gg05160.1
Cg5g004710.1	Cs5gg05170.1
Cg5g004730.1	Cs5gg05200.1
Cg5g004740.1	Cs5gg05210.1
Cg5g004750.1	Cs5gg05220.1
Cg5g004760.1	Cs5gg05230.1
Cg5g004770.1	Cs5gg05240.3
Cg5g004790.1	Cs5gg05290.1
Cg5g004820.1	Cs5gg05310.1
Cg5g004830.1	Cs5gg05320.1
Cg5g004840.1	Cs5gg05330.1
Cg5g004840.4	Cs5gg05330.3
Cg5g004850.1	Cs5gg05340.1
Cg5g004870.1	Cs5gg05360.1
Cg5g004880.1	Cs5gg05370.1
Cg5g004900.1	Cs5gg05390.1
Cg5g004920.1	Cs5gg05430.1
Cg5g004930.1	Cs5gg05440.1
Cg5g004930.2	Cs5gg05440.3
Cg5g004960.1	Cs5gg05470.1
Cg5g004970.1	Cs5gg05480.2
Cg5g004980.1	Cs5gg05490.1
Cg5g004990.1	Cs5gg05500.1
Cg5g005010.1	Cs5gg05520.1
Cg5g005020.1	Cs5gg05530.1
Cg5g005030.1	Cs5gg05540.1
Cg5g005040.1	Cs5gg05550.1
Cg5g005050.1	Cs5gg05560.1
Cg5g005060.1	Cs5gg05570.3
Cg5g005070.1	Cs5gg05580.1
Cg5g005090.1	Cs5gg05600.1
Cg5g005100.1	Cs5gg05610.1
Cg5g005110.1	Cs5gg05620.1
Cg5g005120.1	Cs5gg05630.1
Cg5g005130.1	Cs5gg05640.1
Cg5g005150.1	Cs5gg05660.1
Cg5g005160.1	Cs5gg05670.1
Cg5g005170.1	Cs5gg05680.1
Cg5g005190.1	Cs5gg05700.1
Cg5g005200.1	Cs5gg05710.1
Cg5g005210.1	Cs5gg05720.3
Cg5g005230.1	Cs5gg05750.1
Cg5g005240.1	Cs5gg05760.1
Cg5g005260.3	Cs5gg05780.1
Cg5g005270.1	Cs5gg05790.1
Cg5g005280.1	Cs5gg05800.1
Cg5g005290.1	Cs5gg05810.1
Cg5g005300.1	Cs5gg05820.1
Cg5g005310.1	Cs5gg05830.1
Cg5g005320.1	Cs5gg05840.1
Cg5g005330.1	Cs5gg05850.1
Cg5g005340.1	Cs5gg05860.1
Cg5g005350.1	Cs5gg05870.1
Cg5g005370.1	Cs5gg05890.1
Cg5g005380.1	Cs5gg05900.1
Cg5g005390.1	Cs5gg05910.1
Cg5g005400.1	Cs5gg05920.1
Cg5g005410.1	Cs5gg05930.1
Cg5g005420.1	Cs5gg05940.1
Cg5g005430.1	Cs5gg05950.1
Cg5g005460.1	Cs5gg05960.1
Cg5g005490.1	Cs5gg05970.1
Cg5g005500.1	Cs5gg05980.1
Cg5g005510.1	Cs5gg05990.1
Cg5g005530.1	Cs5gg06000.1
Cg5g005540.1	Cs5gg06010.1
Cg5g005550.1	Cs5gg06020.1
Cg5g005550.3.1	Cs5gg06020.2
Cg5g005560.1	Cs5gg06030.1
Cg5g005570.1	Cs5gg06040.1
Cg5g005590.1	Cs5gg06060.1
Cg5g005600.1	Cs5gg06070.1
Cg5g005610.1	Cs5gg06080.1
Cg5g005620.1	Cs5gg06090.1
Cg5g005630.1	Cs5gg06100.1
Cg5g005650.1	Cs5gg06110.1
Cg5g005660.1	Cs5gg06120.1
Cg5g005670.1	Cs5gg06130.1
Cg5g005680.1	Cs5gg06140.1
Cg5g005700.1	Cs5gg06160.1
Cg5g005710.1	Cs5gg06170.1
Cg5g005730.1	Cs5gg06180.1
Cg5g005740.1	Cs5gg06190.1
Cg5g005750.1	Cs5gg06200.1
Cg5g005760.1	Cs5gg06210.4
Cg5g005770.1	Cs5gg06220.1
Cg5g005780.1	Cs5gg06230.1
Cg5g005790.1	Cs5gg06250.1
Cg5g005800.4	Cs5gg06260.1
Cg5g005820.1	Cs5gg06280.1
Cg5g005840.1	Cs5gg06290.1
Cg5g005850.1	Cs5gg06310.1
Cg5g005890.1	Cs5gg06350.1
Cg5g005910.1	Cs5gg06360.1
Cg5g005920.1	Cs5gg06370.1
Cg5g005920.3.1	Cs5gg06370.2
Cg5g005930.1	Cs5gg06380.1
Cg5g005970.1	Cs5gg06410.1
Cg5g005980.1	Cs5gg06420.1
Cg5g006000.1	Cs5gg06440.1
Cg5g006010.1	Cs5gg06450.1
Cg5g006050.1	Cs5gg06510.1
Cg5g006060.1	Cs5gg06520.1
Cg5g006070.1	Cs5gg06530.1
Cg5g006080.1	Cs5gg06540.1
Cg5g006090.1	Cs5gg06550.1
Cg5g006100.1	Cs5gg06560.1
Cg5g006110.1	Cs5gg06570.1
Cg5g006130.1	Cs5gg06580.1
Cg5g006140.1	Cs5gg06590.1
Cg5g006150.1	Cs5gg06600.1
Cg5g006160.1	Cs5gg06610.1
Cg5g006190.1	Cs5gg06620.1
Cg5g006200.1	Cs5gg06630.1
Cg5g006210.1	Cs5gg06640.1
Cg5g006260.1	Cs5gg06660.3
Cg5g006280.1	Cs5gg06680.1
Cg5g006290.1	Cs5gg06690.1
Cg5g006300.1	Cs5gg06695.1
Cg5g006310.1	Cs5gg06700.1
Cg5g006320.1	Cs5gg06710.4
Cg5g006330.1	Cs5gg06720.1
Cg5g006350.1	Cs5gg06740.1
Cg5g006380.1	Cs5gg06760.1
Cg5g006390.1	Cs5gg06770.1
Cg5g006400.1	Cs5gg06790.1
Cg5g006410.1	Cs5gg06810.1
Cg5g006430.1	Cs5gg06820.1
Cg5g006440.1	Cs5gg06830.2
Cg5g006450.1	Cs5gg06830.1
Cg5g006460.1	Cs5gg06840.1
Cg5g006470.1	Cs5gg06850.1
Cg5g006480.1	Cs5gg06870.1
Cg5g006490.1	Cs5gg06880.1
Cg5g006500.1	Cs5gg06890.1
Cg5g006510.1	Cs5gg06900.1
Cg5g006520.1	Cs5gg06910.2
Cg5g006530.1	Cs5gg06920.1
Cg5g006550.1	Cs5gg06970.1
Cg5g006580.1	Cs5gg06990.1
Cg5g006590.1	Cs5gg07010.1
Cg5g006600.1	Cs5gg07020.1
Cg5g006610.1	Cs5gg07030.1
Cg5g006620.1	Cs5gg07050.1
Cg5g006640.1	Cs5gg07070.2
Cg5g006660.1	Cs5gg07090.1
Cg5g006700.1	Cs5gg07110.1
Cg5g006710.1	Cs5gg07120.1
Cg5g006720.1	Cs5gg07130.1
Cg5g006730.1	Cs5gg07140.1
Cg5g006740.1	Cs5gg07150.1
Cg5g006770.1	Cs5gg07170.1
Cg5g006780.1	Cs5gg07180.1
Cg5g006780.3	Cs5gg07180.2
Cg5g006800.1	Cs5gg07190.2
Cg5g006820.1	Cs5gg07220.2
Cg5g006830.1	Cs5gg07230.1
Cg5g006840.1	Cs5gg07240.1
Cg5g006850.1	Cs5gg07250.1
Cg5g006860.1	Cs5gg07260.1
Cg5g006870.1	Cs5gg07270.2
Cg5g006880.1	Cs5gg07280.1
Cg5g006890.1	Cs5gg07290.1
Cg5g006900.1	Cs5gg07300.1
Cg5g006930.1	Cs5gg07310.1
Cg5g006960.1	Cs5gg07350.1
Cg5g006970.1	Cs5gg07360.1
Cg5g006980.1	Cs5gg07370.1
Cg5g006990.1	Cs5gg07380.1
Cg5g007000.1	Cs5gg07390.1
Cg5g007010.2	Cs5gg07400.3
Cg5g007020.1	Cs5gg07420.1
Cg5g007030.1	Cs5gg07430.1
Cg5g007070.1	Cs5gg07490.1
Cg5g007100.1	Cs5gg07530.1
Cg5g007110.1	Cs5gg07540.1
Cg5g007130.1	Cs5gg07550.1
Cg5g007140.1	Cs5gg07590.3
Cg5g007150.1	Cs5gg07600.1
Cg5g007160.1	Cs5gg07610.1
Cg5g007190.1	Cs5gg07640.2
Cg5g007200.1	Cs5gg07650.1
Cg5g007230.1	Cs5gg07680.1
Cg5g007240.1	Cs5gg07690.1
Cg5g007250.1	Cs5gg07700.1
Cg5g007260.1	Cs5gg07710.1
Cg5g007300.1	Cs5gg07760.1
Cg5g007320.1	Cs5gg07770.1
Cg5g007350.1	Cs5gg07800.1
Cg5g007370.1	Cs5gg07820.1
Cg5g007380.1	Cs5gg07830.1
Cg5g007410.1	Cs5gg07850.4
Cg5g007420.1	Cs5gg07852.1
Cg5g007420.2	Cs5gg07854.1
Cg5g007450.1	Cs5gg07870.1
Cg5g007460.1	Cs5gg07880.1
Cg5g007470.1	Cs5gg07890.1
Cg5g007490.1	Cs5gg07910.1
Cg5g007500.1	Cs5gg07920.1
Cg5g007550.1	Cs5gg07970.1
Cg5g007560.1	Cs5gg07980.1
Cg5g007570.1	Cs5gg07990.1
Cg5g007590.1	Cs5gg08020.1
Cg5g007600.1	Cs5gg08030.1
Cg5g007610.2	Cs5gg08040.1
Cg5g007620.1	Cs5gg08050.1
Cg5g007630.1	Cs5gg08070.1
Cg5g007640.1	Cs5gg08090.1
Cg5g007650.1	Cs5gg08120.2
Cg5g007660.1	Cs5gg08280.1
Cg5g007670.1	Cs5gg08290.1
Cg5g007710.1	Cs5gg08330.1
Cg5g007740.1	Cs5gg08350.1
Cg5g007770.1	Cs5gg08370.1
Cg5g007780.1	Cs5gg08380.1
Cg5g007790.1	Cs5gg08390.1
Cg5g007800.1	Cs5gg08400.1
Cg5g007810.1	Cs5gg08410.1
Cg5g007820.1	Cs5gg08420.3
Cg5g007830.1	Cs5gg08440.1
Cg5g007840.1	Cs5gg08450.1
Cg5g007850.1	Cs5gg08460.1
Cg5g007870.2	Cs5gg08480.1
Cg5g007870.4	Cs5gg08480.4
Cg5g007880.1	Cs5gg08490.1
Cg5g007890.1	Cs5gg08500.1
Cg5g007910.1	Cs5gg08520.1
Cg5g007910.3	Cs5gg08520.3
Cg5g007920.1	Cs5gg08530.1
Cg5g007940.1	Cs5gg08540.1
Cg5g007950.1	Cs5gg08550.1
Cg5g007970.1	Cs5gg08560.1
Cg5g007980.1	Cs5gg08570.1
Cg5g007990.1	Cs5gg08580.1
Cg5g008000.1	Cs5gg08590.1
Cg5g008010.1	Cs5gg08600.1
Cg5g008020.1	Cs5gg08610.1
Cg5g008030.1	Cs5gg08620.1
Cg5g008040.1	Cs5gg08630.1
Cg5g008050.1	Cs5gg08640.1
Cg5g008090.1	Cs5gg08710.1
Cg5g008100.1	Cs5gg08720.1
Cg5g008110.2	Cs5gg08730.1
Cg5g008120.1	Cs5gg08740.1
Cg5g008150.1	Cs5gg08770.1
Cg5g008160.1	Cs5gg08780.1
Cg5g008170.2	Cs5gg08800.2
Cg5g008180.1	Cs5gg08810.1
Cg5g008190.1	Cs5gg08820.1
Cg5g008200.1	Cs5gg08830.1
Cg5g008220.1	Cs5gg08850.1
Cg5g008230.1	Cs5gg08860.1
Cg5g008240.1	Cs5gg08870.1
Cg5g008250.1	Cs5gg08880.1
Cg5g008260.1	Cs5gg08890.1
Cg5g008280.1	Cs5gg08910.1
Cg5g008290.1	Cs5gg08920.1
Cg5g008300.1	Cs5gg08930.1
Cg5g008310.1	Cs5gg08940.1
Cg5g008320.1	Cs5gg08950.1
Cg5g008340.1	Cs5gg08970.1
Cg5g008350.1	Cs5gg08980.1
Cg5g008360.1	Cs5gg08990.1
Cg5g008370.1	Cs5gg09000.1
Cg5g008380.1	Cs5gg09010.1
Cg5g008390.1	Cs5gg09020.1
Cg5g008400.2	Cs5gg09030.1
Cg5g008410.1	Cs5gg09040.1
Cg5g008420.1	Cs5gg09050.1
Cg5g008450.1	Cs5gg09060.1
Cg5g008460.1	Cs5gg09070.1
Cg5g008480.1	Cs5gg09090.1
Cg5g008500.1	Cs5gg09100.1
Cg5g008520.1	Cs5gg09110.1
Cg5g008530.1	Cs5gg09120.1
Cg5g008530.3	Cs5gg09120.3
Cg5g008540.1	Cs5gg09130.1
Cg5g008570.1	Cs5gg09150.1
Cg5g008580.2	Cs5gg09160.1
Cg5g008600.1	Cs5gg09190.1
Cg5g008610.1	Cs5gg09200.1
Cg5g008620.1	Cs5gg09210.1
Cg5g008630.1	Cs5gg09220.1
Cg5g008640.1	Cs5gg09230.1
Cg5g008650.1	Cs5gg09240.1
Cg5g008660.1	Cs5gg09250.1
Cg5g008670.1	Cs5gg09270.1
Cg5g008680.1	Cs5gg09280.1
Cg5g008690.1	Cs5gg09290.1
Cg5g008700.1	Cs5gg09300.1
Cg5g008710.1	Cs5gg09310.1
Cg5g008720.1	Cs5gg09320.1
Cg5g008750.1	Cs5gg09350.1
Cg5g008770.1	Cs5gg09360.1
Cg5g008780.1	Cs5gg09370.1
Cg5g008790.1	Cs5gg09380.1
Cg5g008810.1	Cs5gg09390.1
Cg5g008830.1	Cs5gg09410.1
Cg5g008840.1	Cs5gg09420.1
Cg5g008860.1	Cs5gg09430.1
Cg5g008870.1	Cs5gg09450.1
Cg5g008880.1	Cs5gg09460.1
Cg5g008900.1	Cs5gg09470.1
Cg5g008920.1	Cs5gg09480.1
Cg5g008930.1	Cs5gg09500.1
Cg5g008940.1	Cs5gg09510.1
Cg5g008950.1	Cs5gg09530.1
Cg5g008960.1	Cs5gg09540.1
Cg5g008980.1	Cs5gg09550.1
Cg5g008990.1	Cs5gg09570.1
Cg5g009000.1	Cs5gg09580.1
Cg5g009010.1	Cs5gg09590.1
Cg5g009060.1	Cs5gg09630.1
Cg5g009070.1	Cs5gg09640.1
Cg5g009080.1	Cs5gg09650.1
Cg5g009100.1	Cs5gg09660.1
Cg5g009110.1	Cs5gg09680.2
Cg5g009120.1	Cs5gg09690.1
Cg5g009130.2	Cs5gg09700.1
Cg5g009140.1	Cs5gg09710.1
Cg5g009150.1	Cs5gg09720.1
Cg5g009160.1	Cs5gg09730.1
Cg5g009180.1	Cs5gg09750.1
Cg5g009190.1	Cs5gg09760.1
Cg5g009210.1	Cs5gg09780.1
Cg5g009230.1	Cs5gg09790.1
Cg5g009250.1	Cs5gg09810.3
Cg5g009270.1	Cs5gg09830.1
Cg5g009280.1	Cs5gg09840.1
Cg5g009310.1	Cs5gg09860.1
Cg5g009330.1	Cs5gg09890.1
Cg5g009350.1	Cs5gg09910.1
Cg5g009380.1	Cs5gg09930.1
Cg5g009390.14	Cs5gg09940.10
Cg5g009390.2	Cs5gg09940.1
Cg5g009390.7	Cs5gg09940.4
Cg5g009400.1	Cs5gg09950.1
Cg5g009410.1	Cs5gg09960.1
Cg5g009430.1	Cs5gg09970.1
Cg5g009450.1	Cs5gg09990.1
Cg5g009470.1	Cs5gg10000.1
Cg5g009490.1	Cs5gg10020.1
Cg5g009500.1	Cs5gg10030.1
Cg5g009540.1	Cs5gg10050.1
Cg5g009550.1	Cs5gg10060.1
Cg5g009560.1	Cs5gg10080.1
Cg5g009580.1	Cs5gg10090.1
Cg5g009600.1	Cs5gg10120.1
Cg5g009620.1	Cs5gg10130.1
Cg5g009630.1	Cs5gg10140.1
Cg5g009640.1	Cs5gg10150.1
Cg5g009650.1	Cs5gg10160.1
Cg5g009660.2	Cs5gg10170.1
Cg5g009660.3	Cs5gg10170.3
Cg5g009670.1	Cs5gg10180.1
Cg5g009680.1	Cs5gg10200.1
Cg5g009690.1	Cs5gg10210.1
Cg5g009710.1	Cs5gg10240.1
Cg5g009720.1	Cs5gg10250.1
Cg5g009760.1	Cs5gg10290.1
Cg5g009780.1	Cs5gg10320.1
Cg5g009790.1	Cs5gg10330.1
Cg5g009800.1	Cs5gg10340.1
Cg5g009820.1	Cs5gg10360.1
Cg5g009830.1	Cs5gg10370.2
Cg5g009840.1	Cs5gg10380.3
Cg5g009850.1	Cs5gg10400.1
Cg5g009860.1	Cs5gg10410.1
Cg5g009860.2	Cs5gg10410.2
Cg5g009880.1	Cs5gg10430.1
Cg5g009910.2	Cs5gg10460.1
Cg5g009920.1	Cs5gg10470.1
Cg5g009930.1	Cs5gg10480.1
Cg5g009940.1	Cs5gg10490.1
Cg5g009980.1	Cs5gg10530.1
Cg5g010000.1	Cs5gg10550.1
Cg5g010030.1	Cs5gg10580.1
Cg5g010040.1	Cs5gg10590.1
Cg5g010080.1	Cs5gg10610.1
Cg5g010090.1	Cs5gg10620.1
Cg5g010110.1	Cs5gg10630.1
Cg5g010130.1	Cs5gg10650.1
Cg5g010140.1	Cs5gg10660.1
Cg5g010180.1	Cs5gg10680.1
Cg5g010200.1	Cs5gg10690.1
Cg5g010230.1	Cs5gg10720.1
Cg5g010240.1	Cs5gg10730.1
Cg5g010250.1	Cs5gg10740.1
Cg5g010270.1	Cs5gg10750.1
Cg5g010280.1	Cs5gg10760.1
Cg5g010290.1	Cs5gg10770.1
Cg5g010320.1	Cs5gg10780.1
Cg5g010330.1	Cs5gg10790.1
Cg5g010350.1	Cs5gg10820.1
Cg5g010360.1	Cs5gg10830.1
Cg5g010370.1	Cs5gg10840.1
Cg5g010380.1	Cs5gg10850.2
Cg5g010400.1	Cs5gg10860.1
Cg5g010430.1	Cs5gg10890.1
Cg5g010450.1	Cs5gg10910.1
Cg5g010460.1	Cs5gg10920.1
Cg5g010470.1	Cs5gg10930.1
Cg5g010510.1	Cs5gg10960.1
Cg5g010530.1	Cs5gg10970.1
Cg5g010550.1	Cs5gg11010.1
Cg5g010560.1	Cs5gg11020.3
Cg5g010690.1	Cs5gg11260.1
Cg5g010720.1	Cs5gg11280.1
Cg5g010730.1	Cs5gg11290.1
Cg5g010740.1	Cs5gg11300.1
Cg5g010770.1	Cs5gg11330.1
Cg5g010780.1	Cs5gg11340.1
Cg5g010790.1	Cs5gg11350.1
Cg5g010800.1	Cs5gg11360.1
Cg5g010810.1	Cs5gg11370.1
Cg5g010830.1	Cs5gg11380.1
Cg5g010840.1	Cs5gg11390.1
Cg5g010850.1	Cs5gg11400.1
Cg5g010860.1	Cs5gg11410.1
Cg5g010870.1	Cs5gg11420.1
Cg5g010880.1	Cs5gg11430.1
Cg5g010890.1	Cs5gg11440.1
Cg5g010910.1	Cs5gg11450.1
Cg5g010920.1	Cs5gg11470.1
Cg5g010940.1	Cs5gg11490.1
Cg5g010970.1	Cs5gg11500.1
Cg5g010990.1	Cs5gg11530.2
Cg5g011000.1	Cs5gg11550.1
Cg5g011010.1	Cs5gg11560.1
Cg5g011020.1	Cs5gg11570.1
Cg5g011030.1	Cs5gg11580.1
Cg5g011040.1	Cs5gg11590.2
Cg5g011050.1	Cs5gg11600.1
Cg5g011060.1	Cs5gg11610.1
Cg5g011090.1	Cs5gg11620.1
Cg5g011110.1	Cs5gg11660.1
Cg5g011120.2	Cs5gg11670.1
Cg5g011130.1	Cs5gg11680.1
Cg5g011150.1	Cs5gg11690.1
Cg5g011160.1	Cs5gg11700.1
Cg5g011170.1	Cs5gg11720.1
Cg5g011180.1	Cs5gg11720.2
Cg5g011220.1	Cs5gg11770.1
Cg5g011230.1	Cs5gg11780.1
Cg5g011240.2	Cs5gg11790.1
Cg5g011250.1	Cs5gg11800.1
Cg5g011260.1	Cs5gg11810.1
Cg5g011340.1	Cs5gg11870.1
Cg5g011350.1	Cs5gg11880.1
Cg5g011360.1	Cs5gg11890.1
Cg5g011370.1	Cs5gg11900.2
Cg5g011400.1	Cs5gg11910.1
Cg5g011410.1	Cs5gg11920.1
Cg5g011420.1	Cs5gg11930.1
Cg5g011430.1	Cs5gg11940.1
Cg5g011450.1	Cs5gg11960.1
Cg5g011460.1	Cs5gg11970.1
Cg5g011470.1	Cs5gg11980.1
Cg5g011480.1	Cs5gg11990.1
Cg5g011490.1	Cs5gg12000.1
Cg5g011510.1	Cs5gg12020.1
Cg5g011520.1	Cs5gg12030.1
Cg5g011530.1	Cs5gg12040.1
Cg5g011540.3	Cs5gg12050.1
Cg5g011550.1	Cs5gg12060.1
Cg5g011570.1	Cs5gg12080.1
Cg5g011580.1	Cs5gg12090.1
Cg5g011590.1	Cs5gg12100.1
Cg5g011600.1	Cs5gg12110.1
Cg5g011610.1	Cs5gg12120.1
Cg5g011610.2	Cs5gg12120.2
Cg5g011620.1	Cs5gg12130.1
Cg5g011640.1	Cs5gg12150.1
Cg5g011650.1	Cs5gg12160.1
Cg5g011700.1	Cs5gg12210.1
Cg5g011710.1	Cs5gg12250.1
Cg5g011730.2	Cs5gg12270.1
Cg5g011740.6	Cs5gg12290.1
Cg5g011750.1	Cs5gg12300.1
Cg5g011760.1	Cs5gg12310.1
Cg5g011770.1	Cs5gg12320.1
Cg5g011780.1	Cs5gg12340.1
Cg5g011800.1	Cs5gg12360.1
Cg5g011820.1	Cs5gg12380.1
Cg5g011880.2	Cs5gg12390.1
Cg5g015270.1	Cs5gg13630.1
Cg5g015280.1	Cs5gg13620.1
Cg5g015290.1	Cs5gg13610.1
Cg5g015300.2	Cs5gg13590.1
Cg5g015330.1	Cs5gg13550.1
Cg5g015340.1	Cs5gg13540.1
Cg5g015350.1	Cs5gg13520.1
Cg5g015360.1	Cs5gg13510.1
Cg5g015370.1	Cs5gg13500.1
Cg5g015380.1	Cs5gg13490.1
Cg5g015390.2	Cs5gg13430.1
Cg5g015420.1	Cs5gg13420.1
Cg5g015430.1	Cs5gg13410.1
Cg5g015440.1	Cs5gg13400.1
Cg5g015450.1	Cs5gg13390.1
Cg5g015460.1	Cs5gg13350.1
Cg5g015470.1	Cs5gg13340.1
Cg5g015480.1	Cs5gg13330.2
Cg5g015490.1	Cs5gg13310.1
Cg5g015490.3	Cs5gg13310.4
Cg5g015500.1	Cs5gg13300.1
Cg5g015520.1	Cs5gg13290.3
Cg5g015530.1	Cs5gg13270.1
Cg5g015540.1	Cs5gg13260.1
Cg5g015550.1	Cs5gg13250.1
Cg5g015560.1	Cs5gg13240.1
Cg5g015580.1	Cs5gg13230.1
Cg5g015590.1	Cs5gg13220.2
Cg5g015600.2	Cs5gg13180.1
Cg5g015630.1	Cs5gg13140.1
Cg5g015650.1	Cs5gg13130.1
Cg5g015660.1	Cs5gg13110.1
Cg5g015670.1	Cs5gg13100.1
Cg5g015680.1	Cs5gg13090.1
Cg5g015690.1	Cs5gg13080.1
Cg5g015700.1	Cs5gg13070.1
Cg5g015710.1	Cs5gg13060.1
Cg5g015720.1	Cs5gg13050.1
Cg5g015740.1	Cs5gg13030.1
Cg5g015770.1	Cs5gg13010.1
Cg5g015790.1	Cs5gg13000.1
Cg5g015800.1	Cs5gg12990.1
Cg5g015820.1	Cs5gg12970.1
Cg5g015900.1	Cs5gg14980.1
Cg5g015980.1	Cs5gg14900.1
Cg5g016010.1	Cs5gg14860.1
Cg5g016020.1	Cs5gg14850.1
Cg5g016030.1	Cs5gg14790.1
Cg5g016040.1	Cs5gg14780.1
Cg5g016050.1	Cs5gg14770.1
Cg5g016060.1	Cs5gg14750.1
Cg5g016070.1	Cs5gg14740.1
Cg5g016080.1	Cs5gg14730.1
Cg5g016090.1	Cs5gg14710.1
Cg5g016100.1	Cs5gg14700.1
Cg5g016120.1	Cs5gg14690.1
Cg5g016130.1	Cs5gg14670.1
Cg5g016160.1	Cs5gg14550.1
Cg5g016170.1	Cs5gg14540.1
Cg5g016180.1	Cs5gg14530.1
Cg5g016190.1	Cs5gg14490.1
Cg5g016200.1	Cs5gg14480.1
Cg5g016230.1	Cs5gg14460.2
Cg5g016240.2	Cs5gg14450.1
Cg5g016260.1	Cs5gg14430.1
Cg5g016270.1	Cs5gg14420.1
Cg5g016290.1	Cs5gg14410.1
Cg5g016300.1	Cs5gg14400.1
Cg5g016310.1	Cs5gg14390.5
Cg5g016320.1	Cs5gg14370.1
Cg5g016350.1	Cs5gg15000.1
Cg5g016360.1	Cs5gg15030.1
Cg5g016370.1	Cs5gg15040.1
Cg5g016380.1	Cs5gg15090.1
Cg5g016390.1	Cs5gg15110.1
Cg5g016420.1	Cs5gg15120.1
Cg5g016430.1	Cs5gg15150.1
Cg5g016440.1	Cs5gg15160.1
Cg5g016470.1	Cs5gg15180.1
Cg5g016490.1	Cs5gg15210.1
Cg5g016500.1	Cs5gg15220.1
Cg5g017420.1	Cs5gg15320.1
Cg5g017430.1	Cs5gg15330.1
Cg5g017450.1	Cs5gg15350.1
Cg5g017460.1	Cs5gg15360.1
Cg5g017480.1	Cs5gg15370.1
Cg5g017500.1	Cs5gg15380.1
Cg5g017510.1	Cs5gg15410.1
Cg5g017520.1	Cs5gg15420.1
Cg5g017530.1	Cs5gg15430.1
Cg5g017540.1	Cs5gg15440.1
Cg5g017550.1	Cs5gg15450.1
Cg5g017560.1	Cs5gg15460.1
Cg5g017570.1	Cs5gg15470.1
Cg5g017580.1	Cs5gg15480.1
Cg5g017590.1	Cs5gg15510.1
Cg5g017600.1	Cs5gg15530.1
Cg5g017620.1	Cs5gg15550.2
Cg5g017630.1	Cs5gg15580.1
Cg5g017640.1	Cs5gg15590.1
Cg5g017650.1	Cs5gg15620.1
Cg5g017710.1	Cs5gg15670.1
Cg5g017720.2	Cs5gg15710.1
Cg5g017740.1	Cs5gg15720.1
Cg5g017750.1	Cs5gg15730.1
Cg5g017760.2	Cs5gg15750.2
Cg5g017770.1	Cs5gg15760.1
Cg5g017780.3	Cs5gg15770.1
Cg5g017790.1	Cs5gg15780.1
Cg5g017800.1	Cs5gg15790.1
Cg5g017810.1	Cs5gg15830.1
Cg5g017840.1	Cs5gg15860.1
Cg5g017850.1	Cs5gg15870.1
Cg5g017860.1	Cs5gg15880.1
Cg5g017870.1	Cs5gg15890.1
Cg5g017890.1	Cs5gg15910.1
Cg5g017910.1	Cs5gg15920.1
Cg5g017920.1	Cs5gg15930.1
Cg5g017920.3	Cs5gg15930.2
Cg5g017930.2	Cs5gg15940.1
Cg5g017940.1	Cs5gg15980.1
Cg5g017950.1	Cs5gg15990.1
Cg5g017960.1	Cs5gg16000.1
Cg5g017970.1	Cs5gg16010.1
Cg5g019680.1	Cs5gg16370.1
Cg5g019690.1	Cs5gg16360.1
Cg5g019690.2	Cs5gg16360.2
Cg5g019700.1	Cs5gg16350.1
Cg5g019710.1	Cs5gg16340.1
Cg5g019720.1	Cs5gg16330.1
Cg5g019730.1	Cs5gg16310.1
Cg5g019750.1	Cs5gg16280.1
Cg5g019760.1	Cs5gg16270.1
Cg5g019780.3	Cs5gg16250.4
Cg5g019790.1	Cs5gg16230.1
Cg5g019800.1	Cs5gg16220.1
Cg5g019810.1	Cs5gg16190.1
Cg5g019820.1	Cs5gg16180.1
Cg5g019820.3	Cs5gg16180.4
Cg5g019830.1	Cs5gg16170.1
Cg5g019850.1	Cs5gg16160.1
Cg5g019870.1	Cs5gg16150.1
Cg5g019880.1	Cs5gg16110.1
Cg5g019900.1	Cs5gg16100.1
Cg5g020120.1	Cs5gg16070.1
Cg5g020680.1	Cs5gg16770.1
Cg5g020690.1	Cs5gg16780.1
Cg5g020710.1	Cs5gg16830.1
Cg5g020720.1	Cs5gg16840.1
Cg5g020760.1	Cs5gg16870.1
Cg5g020780.1	Cs5gg16940.1
Cg5g020800.1	Cs5gg16960.1
Cg5g020810.1	Cs5gg16970.1
Cg5g020820.1	Cs5gg16990.1
Cg5g020830.1	Cs5gg17000.1
Cg5g020840.1	Cs5gg17005.1
Cg5g020850.1	Cs5gg17010.1
Cg5g020860.4	Cs5gg17020.1
Cg5g020870.1	Cs5gg17030.1
Cg5g020880.1	Cs5gg17040.1
Cg5g020890.1	Cs5gg17060.1
Cg5g020900.1	Cs5gg17070.1
Cg5g020920.1	Cs5gg17090.1
Cg5g020940.1	Cs5gg17170.1
Cg5g020940.3	Cs5gg17170.3
Cg5g020970.1	Cs5gg17190.1
Cg5g020990.1	Cs5gg17200.1
Cg5g021000.1	Cs5gg17210.1
Cg5g021020.1	Cs5gg17220.1
Cg5g021020.2.1	Cs5gg17220.2
Cg5g021090.1	Cs5gg17230.1
Cg5g021100.1	Cs5gg17240.1
Cg5g021110.1	Cs5gg17250.1
Cg5g021120.1	Cs5gg17260.1
Cg5g021130.1	Cs5gg17270.1
Cg5g021150.1	Cs5gg17280.2
Cg5g021160.1	Cs5gg17290.3
Cg5g021180.1	Cs5gg17310.1
Cg5g021190.4	Cs5gg17320.2
Cg5g021200.1	Cs5gg17340.2
Cg5g021270.1	Cs5gg19940.1
Cg5g021290.1	Cs5gg19920.1
Cg5g021300.1	Cs5gg19880.1
Cg5g021320.1	Cs5gg19870.1
Cg5g021330.1	Cs5gg19860.1
Cg5g021340.1	Cs5gg19840.1
Cg5g021350.1	Cs5gg19830.1
Cg5g021360.1	Cs5gg19820.1
Cg5g021370.1	Cs5gg19810.1
Cg5g021380.1	Cs5gg19800.1
Cg5g021390.1	Cs5gg19780.1
Cg5g021400.1	Cs5gg19770.1
Cg5g021420.1	Cs5gg19760.1
Cg5g021430.1	Cs5gg19750.1
Cg5g021450.1	Cs5gg19740.1
Cg5g021470.1	Cs5gg19730.1
Cg5g021480.2	Cs5gg19670.1
Cg5g021490.1	Cs5gg19705.1
Cg5g021500.1	Cs5gg19700.1
Cg5g021520.1	Cs5gg19690.1
Cg5g021540.1	Cs5gg19660.1
Cg5g021550.1	Cs5gg19650.1
Cg5g021560.1	Cs5gg19640.1
Cg5g021570.1	Cs5gg19630.1
Cg5g021580.1	Cs5gg19620.2
Cg5g021590.1	Cs5gg19590.1
Cg5g021630.1	Cs5gg19570.1
Cg5g021640.1	Cs5gg19560.1
Cg5g021650.1	Cs5gg19540.1
Cg5g021670.1	Cs5gg19530.1
Cg5g021680.1	Cs5gg19520.1
Cg5g021700.1	Cs5gg18210.1
Cg5g021720.1	Cs5gg18220.1
Cg5g021730.1	Cs5gg18230.1
Cg5g021740.1	Cs5gg18250.1
Cg5g021750.1	Cs5gg18260.1
Cg5g021760.1	Cs5gg18270.1
Cg5g021790.1	Cs5gg18300.1
Cg5g021800.1	Cs5gg18340.1
Cg5g021840.1	Cs5gg18350.1
Cg5g021850.1	Cs5gg18360.1
Cg5g021860.1	Cs5gg18370.1
Cg5g021870.1	Cs5gg18380.1
Cg5g021880.1	Cs5gg18400.1
Cg5g021900.1	Cs5gg18410.1
Cg5g022000.1	Cs5gg12660.1
Cg5g022020.1	Cs5gg12710.1
Cg5g022030.2	Cs5gg12720.1
Cg5g022040.1	Cs5gg12730.2
Cg5g022050.1	Cs5gg12760.1
Cg5g022070.1	Cs5gg12790.1
Cg5g022080.1	Cs5gg12800.1
Cg5g022090.1	Cs5gg12810.1
Cg5g022100.1	Cs5gg12830.1
Cg5g022110.1	Cs5gg12850.1
Cg5g022120.1	Cs5gg12860.1
Cg5g022130.1	Cs5gg12870.1
Cg5g022130.2	Cs5gg12870.2
Cg5g022140.1	Cs5gg12880.1
Cg5g022160.1	Cs5gg12930.1
Cg5g022170.1	Cs5gg12940.1
Cg5g022190.1	Cs5gg12950.1
Cg5g023000.1	Cs5gg20380.1
Cg5g023020.1	Cs5gg20400.1
Cg5g023030.1	Cs5gg20410.1
Cg5g023080.1	Cs5gg20470.1
Cg5g023090.1	Cs5gg20510.1
Cg5g023100.1	Cs5gg20520.2
Cg5g023110.1	Cs5gg20530.1
Cg5g023120.1	Cs5gg20540.1
Cg5g023130.1	Cs5gg20550.1
Cg5g023150.1	Cs5gg20560.1
Cg5g023160.1	Cs5gg20590.1
Cg5g023180.1	Cs5gg20610.1
Cg5g023190.1	Cs5gg20630.1
Cg5g023200.1	Cs5gg20640.1
Cg5g023200.2	Cs5gg20640.2
Cg5g023210.1	Cs5gg20650.1
Cg5g023240.1	Cs5gg20660.1
Cg5g023250.1	Cs5gg20670.1
Cg5g023260.1	Cs5gg20680.2
Cg5g023270.1	Cs5gg20690.1
Cg5g023280.1	Cs5gg20700.1
Cg5g023290.1	Cs5gg20710.2
Cg5g023300.1	Cs5gg20720.1
Cg5g023310.1	Cs5gg20730.1
Cg5g023320.1	Cs5gg20740.1
Cg5g023330.1	Cs5gg20750.1
Cg5g023350.1	Cs5gg20760.1
Cg5g023400.1	Cs5gg20770.1
Cg5g023410.1	Cs5gg20780.1
Cg5g023420.1	Cs5gg20790.1
Cg5g023430.1	Cs5gg20800.1
Cg5g023440.1	Cs5gg20810.1
Cg5g023480.1	Cs5gg18460.1
Cg5g023490.1	Cs5gg18470.1
Cg5g023500.1	Cs5gg18480.1
Cg5g023510.1	Cs5gg18490.1
Cg5g023520.1	Cs5gg18500.1
Cg5g023530.1	Cs5gg18530.1
Cg5g023540.1	Cs5gg18550.1
Cg5g023550.1	Cs5gg18560.1
Cg5g023560.1	Cs5gg18570.1
Cg5g023570.1	Cs5gg18580.1
Cg5g023590.1	Cs5gg18590.1
Cg5g023600.1	Cs5gg18600.1
Cg5g023610.1	Cs5gg18610.1
Cg5g023620.1	Cs5gg18620.1
Cg5g023630.1	Cs5gg18660.1
Cg5g023640.1	Cs5gg23190.1
Cg5g023650.1	Cs5gg23200.1
Cg5g023660.1	Cs5gg23210.1
Cg5g023670.2.1	Cs5gg23220.1
Cg5g023680.1	Cs5gg23240.1
Cg5g023690.1	Cs5gg23250.1
Cg5g023700.1	Cs5gg23260.1
Cg5g023710.1	Cs5gg23280.1
Cg5g023720.2	Cs5gg23290.2
Cg5g023720.3	Cs5gg23290.1
Cg5g023730.1	Cs5gg23300.1
Cg5g023750.1	Cs5gg23310.1
Cg5g023770.1	Cs5gg23330.1
Cg5g023780.1	Cs5gg23370.1
Cg5g023800.1	Cs5gg23420.1
Cg5g023800.1	Cs5gg24220.1
Cg5g023810.1	Cs5gg24210.1
Cg5g023830.1	Cs5gg24200.1
Cg5g023840.1	Cs5gg24190.1
Cg5g023910.1	Cs5gg24170.1
Cg5g023920.1	Cs5gg24160.3
Cg5g023930.1	Cs5gg24150.1
Cg5g023960.1	Cs5gg24050.1
Cg5g023970.1	Cs5gg24040.3
Cg5g023970.2	Cs5gg24040.2
Cg5g023980.1	Cs5gg24030.1
Cg5g023990.1	Cs5gg24020.3
Cg5g023990.3	Cs5gg24020.2
Cg5g024000.1	Cs5gg23980.1
Cg5g024030.1	Cs5gg23970.1
Cg5g024040.1	Cs5gg23960.1
Cg5g024050.1	Cs5gg23950.1
Cg5g024070.1	Cs5gg23940.1
Cg5g024080.1	Cs5gg23930.1
Cg5g024090.1	Cs5gg23920.1
Cg5g024100.1	Cs5gg23860.1
Cg5g024150.1	Cs5gg23850.1
Cg5g024160.1	Cs5gg23840.1
Cg5g024200.1	Cs5gg23830.1
Cg5g024240.1	Cs5gg23790.1
Cg5g024280.1	Cs5gg23765.1
Cg5g024290.1	Cs5gg23760.1
Cg5g024300.1	Cs5gg23750.1
Cg5g024310.1	Cs5gg23740.1
Cg5g024320.3	Cs5gg23720.1
Cg5g024330.1	Cs5gg23690.1
Cg5g024380.1	Cs5gg23660.1
Cg5g024400.1	Cs5gg23650.1
Cg5g027550.1	Cs5gg23180.1
Cg5g027570.2	Cs5gg23170.1
Cg5g027580.1	Cs5gg23160.1
Cg5g027590.1	Cs5gg23150.1
Cg5g027600.1	Cs5gg23140.1
Cg5g027610.1	Cs5gg23120.1
Cg5g027650.2	Cs5gg23110.1
Cg5g027660.1	Cs5gg23100.1
Cg5g027670.1	Cs5gg23090.1
Cg5g027680.1	Cs5gg23070.1
Cg5g027690.1	Cs5gg23060.1
Cg5g027700.1	Cs5gg23050.1
Cg5g027710.1	Cs5gg23040.1
Cg5g027720.1	Cs5gg23030.1
Cg5g027730.1	Cs5gg23020.1
Cg5g027740.1	Cs5gg23010.1
Cg5g027750.1	Cs5gg23000.1
Cg5g027770.1	Cs5gg22980.1
Cg5g027810.1	Cs5gg22950.1
Cg5g027830.1	Cs5gg22940.1
Cg5g027840.1	Cs5gg22930.2
Cg5g027850.1	Cs5gg22910.1
Cg5g027860.1	Cs5gg22900.1
Cg5g027910.1	Cs5gg22870.1
Cg5g027940.1	Cs5gg22850.1
Cg5g027980.1	Cs5gg22845.1
Cg5g027990.2.1	Cs5gg22840.1
Cg5g028000.1	Cs5gg22830.1
Cg5g028010.2	Cs5gg22820.1
Cg5g028040.1	Cs5gg22810.1
Cg5g028050.1	Cs5gg22790.1
Cg5g028130.1	Cs5gg22720.1
Cg5g028160.1	Cs5gg22700.1
Cg5g028170.1	Cs5gg22690.1
Cg5g028180.1	Cs5gg22680.1
Cg5g028190.1	Cs5gg22670.1
Cg5g028200.1	Cs5gg22660.1
Cg5g028210.1	Cs5gg22650.1
Cg5g028220.1	Cs5gg22640.1
Cg5g028230.1	Cs5gg22630.1
Cg5g028240.1	Cs5gg22600.1
Cg5g028280.1	Cs5gg22580.1
Cg5g028290.1	Cs5gg22570.1
Cg5g028300.1	Cs5gg22560.1
Cg5g028600.1	Cs5gg24250.1
Cg5g028630.1	Cs5gg24280.1
Cg5g028640.1	Cs5gg24290.1
Cg5g028650.1	Cs5gg24300.4
Cg5g028650.4	Cs5gg24300.6
Cg5g028660.1	Cs5gg24310.1
Cg5g028670.1	Cs5gg24320.1
Cg5g028680.1	Cs5gg24330.1
Cg5g028690.1	Cs5gg24340.3
Cg5g028700.1	Cs5gg24360.1
Cg5g028710.1	Cs5gg24370.1
Cg5g028720.1	Cs5gg24380.1
Cg5g028730.1	Cs5gg24390.1
Cg5g028750.1	Cs5gg24400.1
Cg5g028760.1	Cs5gg24410.1
Cg5g028770.1	Cs5gg24420.1
Cg5g028790.1	Cs5gg24430.1
Cg5g028790.2.1	Cs5gg24430.2
Cg5g028800.1	Cs5gg24440.1
Cg5g028810.1	Cs5gg24450.1
Cg5g028840.1	Cs5gg24460.1
Cg5g028860.1	Cs5gg24480.1
Cg5g028870.1	Cs5gg24490.1
Cg5g028870.2	Cs5gg24490.2
Cg5g028880.1	Cs5gg24500.1
Cg5g028890.1	Cs5gg24510.1
Cg5g028900.1	Cs5gg24520.1
Cg5g028920.1	Cs5gg24540.1
Cg5g028930.1	Cs5gg24550.1
Cg5g028940.1	Cs5gg24570.1
Cg5g028960.1	Cs5gg24590.1
Cg5g028970.1	Cs5gg24610.1
Cg5g028980.1	Cs5gg24630.1
Cg5g028990.1	Cs5gg24640.1
Cg5g029000.1	Cs5gg24650.2
Cg5g029010.1	Cs5gg24660.1
Cg5g029030.1	Cs5gg24680.1
Cg5g029050.1	Cs5gg24690.1
Cg5g029060.1	Cs5gg24700.1
Cg5g029070.1	Cs5gg24710.1
Cg5g029080.1	Cs5gg24720.1
Cg5g029090.1	Cs5gg24730.1
Cg5g029100.1	Cs5gg24740.1
Cg5g029110.1	Cs5gg24750.1
Cg5g029120.1	Cs5gg24760.1
Cg5g029130.1	Cs5gg24770.1
Cg5g029140.1	Cs5gg24780.1
Cg5g029150.1	Cs5gg24790.1
Cg5g029160.1	Cs5gg24800.1
Cg5g029180.1	Cs5gg24810.2
Cg5g029200.1	Cs5gg24830.1
Cg5g029210.1	Cs5gg24840.1
Cg5g029220.1	Cs5gg24850.1
Cg5g029230.1	Cs5gg24860.1
Cg5g029250.1	Cs5gg24870.1
Cg5g029260.1	Cs5gg24880.1
Cg5g029270.2	Cs5gg24890.1
Cg5g029290.1	Cs5gg24900.1
Cg5g029300.1	Cs5gg24920.1
Cg5g029310.1	Cs5gg24930.1
Cg5g029350.1	Cs5gg24970.1
Cg5g029360.1	Cs5gg24990.1
Cg5g029400.1	Cs5gg25020.1
Cg5g029410.1	Cs5gg25030.1
Cg5g029420.1	Cs5gg25040.1
Cg5g029450.1	Cs5gg25050.1
Cg5g029470.1	Cs5gg25060.1
Cg5g029500.1	Cs5gg25090.1
Cg5g029510.1	Cs5gg25100.1
Cg5g029520.1	Cs5gg25110.1
Cg5g029530.1	Cs5gg25120.1
Cg5g029540.1	Cs5gg25130.1
Cg5g029550.1	Cs5gg25140.1
Cg5g029560.1	Cs5gg25160.3
[truncated: 2,254 more rows]
