# Supplementary material for: Comparative Analysis of the Chalcone-Flavanone Isomerase Genes in Six Citrus Species and Their Expression Analysis in Sweet Orange (Citrus sinensis)
Source: Front Genet. 2022 Apr 12;13:848141. doi: 10.3389/fgene.2022.848141 (PMC9039136; doi:10.3389/fgene.2022.848141)
Supplement: Supplementary file 4 [file Table6.XLSX]

## Sheet: Table S3
Table S5. Expression data of CHI genes in pulp and peel.
Gene_ID	Gene name	JC_peel1	JC_peel2	JC_peel3	RR_pulp1	RR_pulp2	RR_pulp3	TY_peel1	TY_peel2	TY_peel3	CU_peel1	CU_peel2	CU_peel3	JC_pulp1	JC_pulp2	JC_pulp3	TY_pulp1	TY_pulp2	TY_pulp3	XF_pulp1	XF_pulp2	XF_pulp3	XF_peel1	XF_peel2	XF_peel3	CU_pulp1	CU_pulp2	CU_pulp3	DE_pulp1	DE_pulp2	DE_pulp3	RR_peel1	RR_peel2	RR_peel3	DE_peel1	DE_peel2	DE_peel3
Cs7g28130	CsCHI1	5.06943	5.46917	4.63468	4.35694	4.57113	4.11217	4.97122	5.58085	5.05211	4.63268	5.43187	5.62563	0.518321	0.397424	0.438699	0.481783	0.939447	0.887991	0.442714	0.781905	0.698053	4.97885	5.00963	4.66665	2.55504	2.56873	2.58125	4.12168	4.01208	3.64528	7.42578	8.047	7.28498	4.66092	5.45972	5.05096
Cs7g29780	CsCHI3	9.25614	8.43911	8.90378	7.0029	6.81763	7.0865	7.47586	6.81902	5.41322	8.63009	9.38159	7.80008	1.58604	1.72366	1.77978	0.424906	0.767914	0.413333	1.22406	1.24127	1.83813	8.57159	8.59736	9.29094	7.81537	7.23586	8.38044	10.1378	10.8377	10.6331	10.3303	10.858	9.30262	10.0472	8.72239	9.16919
Cs5g13060	CsFAP3	1.74203	1.57088	1.35686	1.70648	1.70601	1.90345	1.48111	1.78511	1.25575	1.85308	1.88489	1.57942	0.865	0.622634	0.922428	1.48973	1.04104	1.10136	0.606891	1.1444	0.890521	1.70964	1.49765	1.64682	1.89027	2.04688	2.03779	2.05804	1.73456	1.463	1.84751	1.70415	2.04544	1.38245	1.66723	1.20347
Cs4g06290	CsFAP2	6.84014	7.46867	7.43691	1.60727	1.28835	1.67702	4.93335	5.64533	5.38395	3.92757	4.11154	4.28275	1.03474	0.727945	0.682406	1.17767	1.45115	1.37992	1.02806	0.847046	0.684188	8.33895	7.43361	8.75428	1.42338	1.49594	1.41551	1.78093	1.64304	1.35382	4.4367	4.2099	4.71332	4.53764	4.49312	4.80942
Cs5g31220	CsFAP1	6.01074	6.84744	6.45867	7.06486	7.46791	7.99949	6.90534	6.08027	5.61416	6.58569	5.50668	5.03438	7.25991	6.4505	7.33822	6.33723	6.85194	6.77041	5.756	5.8856	6.10817	5.71464	5.454	5.77372	7.41145	7.26176	7.83661	8.42652	7.91798	9.00431	4.62159	5.20417	5.57902	5.00094	4.61204	4.49966
