# Supplementary material for: Comparative Analysis of the Chalcone-Flavanone Isomerase Genes in Six Citrus Species and Their Expression Analysis in Sweet Orange (Citrus sinensis)
Source: Front Genet. 2022 Apr 12;13:848141. doi: 10.3389/fgene.2022.848141 (PMC9039136; doi:10.3389/fgene.2022.848141)
Supplement: Supplementary file 5 [file Table4.XLSX]

## Sheet: Table S2
Table S3. Syntenic analyses of CHI genes in C. grandis and C. sinensis
Gene ID	Gene name	Gene ID	Gene name	Type
Cg7g003710	CgCHI3	Cs7g29780	CsCHI3	Collinearity
Cg5g015710	CgFAP3	Cs5g13060	CsFAP3	Collinearity
Cg4g018640	CgFAP2	Cs4g06290	CsFAP2	Collinearity
Cg5g035430	CgFAP1	Cs5g31220	CsFAP1	Collinearity
Cg4g018640.1	CgFAP2	Cg4g018640.2	CgFAP2t	Tandem
