# Supplementary material for: Comparative Analysis of the Chalcone-Flavanone Isomerase Genes in Six Citrus Species and Their Expression Analysis in Sweet Orange (Citrus sinensis)
Source: Front Genet. 2022 Apr 12;13:848141. doi: 10.3389/fgene.2022.848141 (PMC9039136; doi:10.3389/fgene.2022.848141)
Supplement: Supplementary file 6 [file Table5.XLSX]

## Sheet: Table S4
Table S4. Expression data of CHI genes during the fruit development
Gene_ID	Gene name	AL_1_1	AL_1_2	AL_1_3	AL_2_1	AL_2_2	AL_2_3	AL_3_1	AL_3_2	AL_3_3	AL_4_1	AL_4_2	AL_4_3	AL_5_1	AL_5_2	AL_5_3	AL_6_1	AL_6_2	AL_6_3	EP_1_1	EP_1_2	EP_1_3	EP_2_1	EP_2_2	EP_2_3	EP_3_1	EP_3_2	EP_3_3	EP_4_1	EP_4_2	EP_4_3	EP_5_1	EP_5_2	EP_5_3	EP_6_1	EP_6_2	EP_6_3	JS_1_1	JS_1_2	JS_1_3	JS_2_1	JS_2_2	JS_2_3	JS_3_1	JS_3_2	JS_3_3	JS_4_1	JS_4_2	JS_4_3
Cs7g28130	CsCHI1	17.5391	11.1231	11.2854	1.69383	5.27202	2.74172	3.24043	0.511863	0.455743	3.94886	4.16096	3.33611	1.73046	1.49566	2.31551	0.368504	0.887915	0.56795	24.5795	31.4029	22.5967	22.8684	31.7345	21.4874	27.3656	25.6364	23.9336	81.8258	67.0099	33.6051	43.9229	57.972	59.7346	39.6705	35.5315	40.627	27.1851	35.2795	26.4686	15.9488	15.267	16.0355	5.67584	7.38902	4.06507	11.3601	8.10785	8.97931
Cs7g29780	CsCHI3	2.8153	2.22003	5.05153	1.37642	2.29461	0.618873	0.415768	1.38648	0.134669	2.04112	3.17422	2.42498	2.20302	1.53522	1.6384	2.48433	2.03952	2.10249	82.0973	72.5739	56.5343	104.037	78.1972	48.8243	141.981	72.2278	66.1835	128.286	171.455	110.269	55.873	71.6825	106.315	102.034	97.1504	63.3166	266.703	210.947	303.903	91.8177	65.4399	39.502	61.3997	33.2614	15.1665	20.0565	18.1127	16.2882
Cs5g13060	CsFAP3	1.13429	3.14885	2.36407	4.57336	4.13077	2.88529	4.42716	4.58864	3.178	6.43892	4.80581	6.16242	3.48027	4.97045	4.55305	2.25978	2.85722	2.74495	6.87441	7.40834	7.03401	7.78616	7.06616	4.96398	5.20928	5.45545	4.34401	5.46996	7.14407	5.29767	5.04824	5.32607	4.9545	5.17975	6.14818	4.53394	13.2268	8.04919	12.7939	10.1487	9.13287	5.03262	7.90137	5.98561	3.50502	6.99521	5.62963	5.47302
Cs4g06290	CsFAP2	144.613	52.4501	56.1254	2.8406	4.37492	0.961263	1.46269	1.24243	1.04587	1.59456	2.52838	1.9407	9.32464	11.8465	5.9339	5.91007	7.81624	6.98476	18.4728	21.9329	22.7299	6.83172	2.94959	2.47757	11.9964	10.6693	10.3791	23.8019	18.0989	8.78692	15.2662	12.518	18.9456	17.2294	16.9395	48.232	10.144	32.4211	10.5144	0.258889	0.464667	0.30428	0.433915	0.147919	0.0915203	2.22179	0.973854	0.552277
Cs5g31220	CsFAP1	5.86172	5.51783	7.75602	12.2771	5.84842	7.69601	7.82659	14.6316	12.4449	6.71729	9.36836	11.3535	12.9946	14.9607	13.8438	7.51596	8.62684	7.72255	27.7151	28.6382	22.1522	25.457	29.6869	17.4204	26.7818	22.3028	22.3724	20.0108	28.245	23.4722	30.3896	35.4227	30.8645	28.3809	28.5831	21.4078	15.5844	15.7027	17.8911	11.7731	11.4473	7.45732	16.9046	10.7344	10.2901	17.7297	17.823	18.3819
[truncated: 24 more columns]
