# Supplementary material for: Comparative Analysis of the Chalcone-Flavanone Isomerase Genes in Six Citrus Species and Their Expression Analysis in Sweet Orange (Citrus sinensis)
Source: Front Genet. 2022 Apr 12;13:848141. doi: 10.3389/fgene.2022.848141 (PMC9039136; doi:10.3389/fgene.2022.848141)
Supplement: Supplementary file 7 [file Table7.XLSX]

## Sheet: Sheet2
Table S6. Expression data of CHS and FLS/F3H genes during the fruit development
Gene Name	geneID	50DAF	80DAF	120DAF	155DAF	180DAF	220DAF
CHS	Cs9g11190	0.463195	0.707709	1.20875	1.00651	0.897963	1.77733
	Cs2g14720	403.399	37.1257	29.1184	54.7592	26.9873	26.2484
	Cs1g03730	6.46169	23.0367	22.9559	5.37494	2.01132	0.652428
	orange1.1t05354	0	0	0	0	0	0
	Cs1g03540	0.269111	0.121727	0.113688	0.161665	0.263685	0.526871
	Cs3g19360	167.447	343.482	303.431	153.572	180.87	56.722
	Cs3g20680	0	0.00631224	0.00293867	0	0.386362	0.00257708
	Cs8g08860	0	0	0	0	0	0
	Cs3g20640	0	0	0	0	0.0543704	0
	Cs8g09830	0.0260635	0.0101799	0	0	0.00247536	0.00472115
	Cs8g09910	0.0443487	0.0170609	0	0.00349397	0.00700945	0
	Cs8g09800	0.267009	1.05674	1.20689	1.38192	0.22563	0.0270159
	Cs3g20330	0	0.00840807	0.00553179	0.00273037	0.00565998	0.00888202
	orange1.1t05430	0	0.00431175	0.0138615	0	0.367059	0
	Cs4g04880	0.102482	0.0470103	0.0268849	0.0921781	0.315935	0.448532
FLS/F3H	Cs5g13180	25.5777	33.5877	19.2238	12.0958	11.3743	8.73267
	Cs9g14480	8.98226	14.4461	48.1393	14.8448	23.0028	19.5367
	Cs1g12300	13.9711	0.470348	2.03779	0.0910411	0.0153144	0.00334903
	Cs5g28780	4.8532	5.46554	8.11481	6.28208	15.0248	24.1182
	Cs5g28710	3.78366	17.6706	44.9278	51.1843	83.0178	75.8813
	orange1.1t01032	0.0238458	0.0265732	0.00746705	0.00425134	0.00371515	0.00736604
	Cs2g07550	1.56112	4.05029	12.9167	10.022	8.77508	6.55601
	Cs5g28750	0.318115	0.677249	0.534201	0.529002	0.23516	0.0976536
	Cs9g16520	0.00610597	0.0112689	0.0345315	0.0362934	0.197431	0.913947
	Cs6g08500	20.6445	2.2343	1.85084	2.17327	0.358226	0.321194
	Cs5g16310	123.358	30.4199	25.4753	7.90275	0.38275	0.0363825
	Cs1g13840	0.142613	0.147658	0.0861531	0.0214532	0.0199566	0.0229532
	Cs5g28720	0.0235903	0.0630273	0.023533	0.0123944	0.00849927	0
	Cs2g03380	4.48502	0.422284	0.498683	0.253554	0.142225	0.0170261
	Cs1g13830	0.00854117	0.0153522	0	0.0041641	0	0
	Cs5g13220	11.4955	9.06498	10.6352	11.1858	9.7001	10.4147
	Cs4g11210	0.0130829	0	0	0	0	0
	Cs2g04090	12.5325	6.53651	5.99069	5.21842	3.02495	1.98166
	orange1.1t00272	2.00197	6.56324	7.16352	15.3589	5.37824	2.13699
	Cs3g17760	5.18993	3.99783	2.25678	4.49466	3.58143	0.331788
	Cs5g13140	18.2352	25.1054	19.2279	10.7814	10.4346	9.49621
	Cs4g11180	0.130308	0.0534755	0.186254	0.0167037	0.507555	0.213396
	Cs4g05610	12.6139	9.06538	13.0132	12.4727	13.7443	22.4734
	Cs2g20590	381.898	28.9365	88.4682	60.886	24.4296	11.1108
	Cs2g02500	9.09485	12.1533	9.61902	14.686	8.35386	6.63944
	Cs2g04100	0.0170542	0	0	0	0	0
	Cs2g17350	40.0576	74.1727	109.062	88.3779	142.149	151.276
	Cs5g13130	7.6503	8.32918	8.20397	10.4505	9.9623	9.34818
	Cs7g31010	17.9513	2.79348	3.33744	9.31016	13.9322	20.5417
	orange1.1t03578	8.0799	37.0477	27.9703	28.2782	11.4251	5.98816
	Cs9g09030	14.1976	13.8448	19.3293	24.0645	30.9124	31.0311
	Cs5g28730	4.25255	0.480399	1.47756	1.04393	0.981734	0.885348
	Cs9g02930	0.0969417	0.127347	1.18431	0.0093941	0.0736719	0.0213473
	Cs1g03950	0.0377367	0.0206555	0.0176584	0.00671343	0	0.0099429
	orange1.1t03587	5.35319	8.12519	2.67652	2.6495	0.710963	0.31823
	Cs7g14940	1.35087	0.269068	0.381663	0.476532	1.50369	2.13152
	Cs8g03950	6.79439	5.16931	6.58136	8.0438	7.92442	3.99222
	Cs5g29940	0.0119597	0.0257022	0.0169821	0.017003	0.0179033	0.0548841
	Cs9g02920	0.0030305	0.00298765	0.00646123	0	0	0.00306374
	orange1.1t03583	5.67985	6.01817	5.12256	7.9304	3.04688	1.13737
	Cs9g02910	0.0121934	0.00383396	0.0103542	0.00358131	0	0.00348625
	Cs4g05190	4.72487	1.59479	2.39219	2.62858	0.496974	0.161359
	Cs9g02900	0.13248	0.0100633	0.0128515	0	0.0291478	0
	Cs4g12530	0.0213227	0.0202371	0.0118745	0.00386336	0.00447426	0.0113092
	orange1.1t03589	25.0702	23.2497	28.7116	22.6137	12.8016	10.0546
	Cs7g12100	1.58398	0.189787	1.03943	0.52693	0.39071	0.654198
	Cs3g19280	0	0	0	0.00848437	0	0
	Cs6g02660	2.10338	6.50368	13.5093	12.4891	10.4248	5.9581
	Cs3g20140	1.38283	0.0434725	0.0714854	0.0859369	0.0496054	0.0494786
	Cs9g09750	8.45784	12.0505	9.48853	7.99841	2.21897	1.48947
	Cs2g29260	1.28868	2.01211	2.34017	1.84626	3.08188	3.97369
	Cs5g14480	18.9859	1.16904	1.92279	0.964918	0.163086	0.0819988
	Cs4g12540	0.0380872	0.0041359	0.00698271	0.0118061	0.0139769	0.0112814
	Cs7g31750	0.0545459	0.0515598	0.0347715	0.0128604	0.0121844	0.00814281
	Cs2g04110	11.5205	9.96194	6.27288	5.63686	1.19088	0.511058
	Cs4g20350	0.00800079	0.0206632	0.0347768	0.0126364	0.00968916	0.0032921
	Cs7g22700	2.78837	3.40591	2.96841	2.95373	6.43919	9.0102
	Cs4g13870	5.07079	148.726	23.4768	11.5252	4.35113	5.35471
	Cs9g09050	5.08754	2.07493	1.84376	1.79496	2.35551	2.33809
	Cs1g19280	210.312	407.081	449.848	275.516	324.795	325.105
	Cs9g09290	0.648462	0.0783679	0.337186	0.0703123	0.156639	0.0589068
	Cs9g04630	15.7675	102.6	150.176	135.78	163.799	85.0098
	orange1.1t03299	17.6523	11.7977	17.0478	11.0849	10.8881	7.18635
	Cs5g13150	0.0134303	0	0	0.00339924	0	0.00257681
	orange1.1t03289	2.15847	2.53231	3.83156	3.39524	4.44183	5.26607
	orange1.1t01725	0.0246843	0.00458066	0.0107381	0	0.0171235	0.00349329
	Cs9g09040	7.88803	7.86988	10.9572	10.3443	14.765	17.7184
	Cs9g09010	4.29722	0.634494	0.820674	1.07583	0.234256	0.131372
	Cs1g25280	42.2679	37.9332	47.605	34.4415	38.6576	21.0321
	Cs5g29930	4.24822	18.6826	9.01128	5.23884	10.0287	15.7205
	Cs5g09970	2.85111	3.66916	4.34694	2.31863	3.04936	5.04516
	Cs1g09890	0	0	0	0.00357161	0.0192341	0.155336
	Cs9g09080	2.81643	4.69053	10.2929	5.59751	3.56146	1.40108
	Cs8g12810	4.54068	7.46643	5.80885	6.21213	3.99084	3.67346
	Cs8g12820	40.1272	53.6185	70.2709	51.6461	36.8789	32.8176
	Cs4g17110	0.0151704	0.00793101	0.0126894	0.00352218	0.0671977	0.135701
	Cs6g06780	0.0150657	0.0155881	0.011894	0.00787583	0.0081208	0.0105974
	Cs2g17340	0.846218	1.42307	0.921593	0.845305	0.968095	1.34864
	Cs9g01770	0.0393	0.0232612	0.0132768	0.0608882	0.712805	3.55893
	orange1.1t02277	9.32411	11.5502	10.0409	5.6338	3.41282	4.03836
	Cs8g20380	13.6389	13.1765	13.0484	10.5763	9.06791	6.94637
	orange1.1t03576	1.07475	8.64206	11.3689	7.07716	2.53189	1.25041
	Cs3g20430	0.250005	0.737916	2.44616	1.67596	2.68215	2.97313
	Cs9g13740	0.00444086	0.0090187	0.00443591	0	0	0.0146999
	Cs7g31460	0	0	0.00403244	0	0	0
	orange1.1t01963	7.42229	11.2794	18.025	4.10676	5.35776	5.75164
	orange1.1t03621	0.0115831	0.00525533	0.00399345	0	0.00400674	0
	orange1.1t03615	0.0137706	0	0.00964532	0.00909873	0	0.0046894
	Cs9g09070	1.73603	2.25219	3.88511	4.12005	8.27723	3.94782
	Cs7g23280	2.27189	3.68677	3.06844	2.99446	1.10113	0.926595
	Cs4g15280	42.3151	23.0614	39.9549	15.9789	13.8337	15.7211
	Cs4g15290	8.183	11.7023	12.1609	11.3925	11.6226	14.2961
	Cs9g09000	0.04429	0.0205378	0	0.0093156	0.00921955	0.00807592
	orange1.1t03609	1.12689	0.569316	0.557081	0.904494	0.905432	0.7115
	orange1.1t01401	10.4565	17.8319	29.4711	14.9244	7.80287	6.79284
	Cs7g01280	5.18237	5.77096	7.80355	8.86248	9.03479	8.26033
	Cs5g03520	2.66315	5.02761	4.47707	3.12453	1.29423	1.68558
	Cs9g15110	0	0.00424114	0	0	0	0
	Cs1g13760	0.0256215	0.0121625	0.0136452	0.00909757	0	0
	Cs5g08490	34.1444	19.1648	20.7152	31.012	27.9463	30.1092
	Cs1g13820	2.00575	0.00987074	0.00476521	0	0	0
	Cs7g12240	0	0	0	0	0	0
	Cs5g20010	0.985359	0.557364	1.55732	2.14397	2.65113	2.27035
	Cs5g13190	9.90437	9.03594	8.75467	9.34028	7.39193	6.41397
	Cs4g03860	96.8008	205.893	94.2595	36.6836	28.081	23.295
	Cs1g13750	0	0	0.0043611	0.0043121	0	0
	orange1.1t03581	0	0	0.0148355	0.00700065	0	0
	orange1.1t03582	1.27326	11.5251	14.9523	8.24981	3.68902	1.68015
	Cs5g20040	0.965508	0.465099	1.58302	1.99216	1.81046	1.40312
	Cs4g20370	6.7549	1.43413	1.17638	1.99262	0.283383	0.0158494
	Cs1g13770	0	0.00477926	0.0043611	0	0.00429295	0
	Cs1g03960	8.99692	2.49299	2.77204	1.20127	0.349848	0.53488
	Cs3g09590	0	0	0	0	0	0
	Cs3g10980	2.35994	13.831	15.033	12.8177	2.41938	0.317872
	Cs1g13740	0.0388855	0.0225882	0	0.00344458	0.00371306	0
	Cs1g09900	0	0	0	0	0	0
	Cs2g17300	6.26992	10.0206	10.3009	6.35056	3.18864	3.11524
	Cs1g13810	0	0	0	0	0	0
	orange1.1t05246	0	0	0	0	0	0
	Cs2g18350	0.0136806	0	0	0.0114144	0.00651107	0
	orange1.1t05342	0	0	0	0	0.00472825	0.0162492
	orange1.1t03580	0.0181338	0.143465	1.0697	1.50047	0.688369	0.611034
	Cs2g06100	16.6067	24.1963	15.3776	18.6334	7.8652	8.64152
	Cs9g08990	0.227482	0.582576	0.437695	0.235661	0.136224	0.0513689
	Cs9g09060	0.031596	0.0237549	0.0526162	0.00483378	0.00937633	0

## Sheet: Sheet1
	3.5e-56	189.2	0	2.6e-26	93.3	0	2.4	2	Cs5g13180.1
	3.3e-33	115.5	0.1	9.4e-33	114	0	1.8	1	Cs9g14480.1
	6.6e-32	111.3	0	1.2e-31	110.4	0	1.5	1	Cs1g12300.1
	7.3e-31	107.9	0	1.1e-29	104.2	0	2.1	2	Cs5g28780.1
	9.6e-31	107.5	0	3.2e-29	102.6	0	2.4	2	Cs5g28710.1
	6.4e-30	104.9	0	1.6e-29	103.6	0	1.6	1	orange1.1t01032.1
	1e-29	104.2	0	1.9e-29	103.4	0	1.4	1	Cs2g07550.7
	1.2e-29	104	0	2.3e-29	103.1	0	1.4	1	Cs2g07550.4
	1.2e-29	104	0	2.1e-29	103.2	0	1.4	1	Cs2g07550.1
	1.2e-29	104	0	2.1e-29	103.2	0	1.4	1	Cs2g07550.3
	1.2e-29	104	0	2.1e-29	103.2	0	1.4	1	Cs2g07550.5
	1.2e-29	104	0	2.1e-29	103.2	0	1.4	1	Cs2g07550.6
	1.2e-29	104	0	6.2e-29	101.7	0	2	1	Cs5g28750.1
	1.5e-29	103.8	0	2.7e-29	102.9	0	1.4	1	Cs2g07550.2
	1.6e-29	103.6	0	3e-29	102.7	0	1.5	1	Cs9g16520.1
	2.2e-29	103.2	0	1.4e-28	100.6	0	2.2	1	Cs6g08500.1
	2.7e-29	102.9	0	1.9e-28	100.1	0	2.1	1	Cs5g16310.1
	7.2e-29	101.5	0	1.2e-28	100.8	0	1.4	1	Cs1g13840.1
	1e-28	101.1	0	2.7e-28	99.7	0	1.7	1	Cs5g28720.1
	1e-28	101	0	2.3e-28	99.9	0	1.6	1	Cs2g03380.1
	1.6e-28	100.4	0	3.7e-28	99.2	0	1.6	1	Cs1g13830.1
	3.5e-28	99.3	0	5.6e-28	98.7	0	1.3	1	Cs5g13220.3
	5e-28	98.8	0	8.6e-28	98.1	0	1.4	1	Cs5g13220.2
	5.5e-28	98.7	0	1.1e-27	97.7	0	1.5	1	Cs4g11210.1
	5.8e-28	98.6	0	1e-27	97.8	0	1.4	1	Cs2g04090.1
	6.8e-28	98.4	0	1.2e-27	97.6	0	1.4	1	Cs2g04090.2
	7.3e-28	98.3	0	1.4e-27	97.4	0	1.5	1	orange1.1t00272.1
	9.1e-28	98	0.1	3.2e-27	96.2	0	1.8	1	Cs3g17760.1
	9.8e-28	97.9	0	1.6e-27	97.2	0	1.4	1	Cs5g13140.3
	1.1e-27	97.7	0.1	1.8e-27	97	0	1.3	1	Cs3g17760.2
	1.1e-27	97.7	0	2.2e-27	96.8	0	1.4	1	Cs4g11180.1
	1.1e-27	97.7	0	2.7e-27	96.4	0	1.6	1	Cs4g05610.1
	1.3e-27	97.5	0	3.3e-27	96.2	0	1.7	1	Cs2g20590.1
	1.3e-27	97.5	0	2.9e-27	96.3	0	1.6	1	Cs5g13140.1
	2e-27	96.9	0	4.2e-27	95.8	0	1.5	1	Cs2g02500.1
	2.8e-27	96.4	0	4.9e-27	95.6	0	1.4	1	Cs2g04100.1
	3.2e-27	96.2	0	6.1e-27	95.3	0	1.4	1	Cs2g17350.1
	4.1e-27	95.9	0	7.8e-27	95	0	1.4	1	Cs5g13130.1
	4.6e-27	95.7	0	9.1e-27	94.8	0	1.5	1	Cs7g31010.1
	6.2e-27	95.3	0	1.1e-26	94.5	0	1.4	1	orange1.1t03578.2
	7.3e-27	95.1	0	1.2e-26	94.4	0	1.4	1	Cs9g09030.1
	7.7e-27	95	0	1.8e-26	93.8	0	1.7	1	orange1.1t03578.1
	1.1e-26	94.5	0	2.7e-26	93.2	0	1.7	1	Cs5g28730.1
	1.5e-26	94.1	0	4.4e-26	92.6	0	1.8	1	Cs9g02930.1
	1.5e-26	94.1	0	9.9e-26	91.4	0	2.2	1	Cs1g03950.1
	2.1e-26	93.6	0	3.5e-26	92.9	0	1.3	1	orange1.1t03587.1
	2.2e-26	93.6	0	3.8e-26	92.8	0	1.4	1	Cs7g14940.1
	2.9e-26	93.2	0	5.8e-26	92.2	0	1.5	1	Cs8g03950.1
	4.4e-26	92.6	0	9.7e-26	91.5	0	1.5	1	Cs5g29940.1
	4.4e-26	92.6	0	1.1e-25	91.2	0	1.7	1	Cs9g02920.1
	4.9e-26	92.4	0	8e-26	91.7	0	1.3	1	orange1.1t03583.1
	5.4e-26	92.3	0	1.2e-25	91.2	0	1.6	1	Cs9g02910.1
	6.2e-26	92.1	0	1.1e-25	91.3	0	1.4	1	Cs5g13210.1
	6.4e-26	92	0	1.6e-25	90.8	0	1.6	1	Cs4g05190.1
	6.7e-26	92	0	1.7e-25	90.7	0	1.7	1	Cs9g02900.1
	7.3e-26	91.9	0	1.4e-25	90.9	0	1.5	1	Cs4g12530.1
	8.2e-26	91.7	0	1.3e-25	91.1	0	1.3	1	orange1.1t03589.2
	8.8e-26	91.6	0	1.7e-25	90.7	0	1.4	1	Cs7g12100.1
	1.2e-25	91.2	0	2e-25	90.5	0	1.4	1	orange1.1t03589.1
	1.5e-25	90.9	0	5.4e-25	89.1	0	1.9	1	Cs3g19280.1
	1.5e-25	90.8	0	2.6e-25	90.1	0	1.4	1	Cs6g02660.1
	1.6e-25	90.8	0	3.2e-25	89.8	0	1.5	1	Cs3g20140.1
	1.8e-25	90.6	0	4.2e-25	89.4	0	1.6	1	Cs9g09750.2
	1.9e-25	90.6	0	3.5e-25	89.7	0	1.5	1	Cs5g13220.4
	2.4e-25	90.2	0	5e-25	89.2	0	1.5	1	Cs2g29260.1
	2.8e-25	90	0	4.5e-25	89.3	0	1.3	1	Cs5g14480.1
	2.9e-25	89.9	0	6.1e-25	88.9	0	1.6	1	Cs4g12540.1
	3.3e-25	89.8	0	8.4e-25	88.5	0	1.7	1	Cs7g31750.1
	4.4e-25	89.4	0	7.3e-25	88.7	0	1.4	1	Cs2g04110.1
	4.8e-25	89.3	0	7.9e-25	88.5	0	1.4	1	Cs4g20350.1
	6.3e-25	88.9	0	1.3e-24	87.9	0	1.6	1	Cs7g22700.1
	6.7e-25	88.8	0	1.3e-24	87.8	0	1.5	1	Cs4g13870.1
	6.9e-25	88.7	0	1.3e-24	87.9	0	1.4	1	Cs9g09050.1
	6.9e-25	88.7	0	1.3e-24	87.9	0	1.4	1	Cs9g09050.2
	9.4e-25	88.3	0	1.8e-24	87.4	0	1.5	1	Cs1g19280.1
	1.1e-24	88.1	0	2.1e-24	87.2	0	1.4	1	Cs9g09290.1
	1.2e-24	88	0	2.4e-24	87	0	1.6	1	Cs9g04630.1
	1.5e-24	87.7	0	3.1e-24	86.6	0	1.5	1	orange1.1t03299.1
	1.6e-24	87.5	0	4e-24	86.3	0	1.6	1	Cs5g13150.1
	1.8e-24	87.4	0	5.3e-24	85.9	0	1.7	1	orange1.1t03289.1
	2.1e-24	87.2	0	3.7e-24	86.4	0	1.4	1	orange1.1t01725.1
	2.5e-24	87	0.1	4.4e-24	86.2	0	1.4	1	Cs9g09040.1
	3.4e-24	86.5	0	5.8e-24	85.8	0	1.3	1	Cs9g09010.1
	5.6e-24	85.8	0	1e-23	85	0	1.4	1	orange1.1t00579.1
	5.9e-24	85.7	0	1e-23	85	0	1.4	1	Cs1g09870.1
	6.5e-24	85.6	0	1.1e-23	84.9	0	1.4	1	Cs1g25280.1
	6.7e-24	85.6	0	1.5e-23	84.4	0	1.6	1	Cs5g29930.2
	6.7e-24	85.6	0	1.1e-23	84.9	0	1.3	1	Cs5g29930.1
	6.7e-24	85.6	0	1.3e-23	84.6	0	1.4	1	Cs5g09970.1
	9.7e-24	85	0	1.8e-23	84.2	0	1.4	1	Cs1g09890.1
	1.2e-23	84.8	0	2.1e-23	84	0	1.4	1	orange1.1t06072.1
	1.3e-23	84.7	0	2.2e-23	83.9	0	1.4	1	Cs9g09080.1
	2.4e-23	83.8	0	4.1e-23	83.1	0	1.3	1	Cs8g12810.1
	2.5e-23	83.7	0	4.5e-23	82.9	0	1.4	1	Cs8g12820.1
	2.7e-23	83.6	0	4.3e-23	83	0	1.3	1	Cs4g17110.1
	2.8e-23	83.6	0	5.5e-23	82.6	0	1.5	1	Cs6g06780.1
	4e-23	83.1	0	5.8e-23	82.6	0	1.2	1	Cs2g17340.1
	4e-23	83.1	0	7.7e-23	82.2	0	1.5	1	Cs9g01770.1
	4.6e-23	82.9	0	1.3e-22	81.5	0	1.7	1	orange1.1t02277.1
	6e-23	82.5	0	8.2e-23	82.1	0	1.2	1	Cs5g13200.1
	6.9e-23	82.3	0	1.5e-22	81.2	0	1.5	1	Cs8g20380.1
	9.9e-23	81.8	0	1.7e-22	81.1	0	1.4	1	orange1.1t03576.1
	1.1e-22	81.7	0	2.3e-22	80.6	0	1.5	1	Cs3g20430.1
	1.2e-22	81.6	0	3.9e-22	79.9	0	1.7	1	Cs9g13740.1
	1.7e-22	81.1	0	2.9e-22	80.3	0	1.4	1	Cs7g31460.1
	1.8e-22	81	0	3.8e-22	80	0	1.5	1	orange1.1t01963.1
	1.8e-22	81	0	2.2e-22	80.7	0	1.1	1	orange1.1t03585.1
	2.1e-22	80.7	0	3.7e-22	80	0	1.3	1	orange1.1t03621.1
	2.2e-22	80.7	0	4e-22	79.9	0	1.4	1	orange1.1t03615.1
	2.7e-22	80.4	0	5.7e-22	79.4	0	1.5	1	Cs9g09070.1
	2.7e-22	80.4	0	5.7e-22	79.4	0	1.5	1	Cs9g09070.2
	5.5e-22	79.4	0	9e-22	78.7	0	1.4	1	Cs7g23280.1
	6.7e-22	79.1	0	1.4e-21	78.1	0	1.6	1	Cs4g15280.1
	6.9e-22	79.1	0	1.5e-21	78	0	1.6	1	Cs4g15290.1
	1.7e-21	77.9	0	2.7e-21	77.2	0	1.3	1	Cs9g02890.1
	6.9e-21	75.9	0	1.6e-20	74.7	0	1.6	1	Cs9g09000.1
	7.4e-21	75.8	0	1.8e-20	74.6	0	1.6	1	orange1.1t03609.1
	9.2e-21	75.5	0	1.6e-20	74.7	0	1.3	1	orange1.1t01401.1
	1.8e-20	74.5	0	4.4e-20	73.3	0	1.6	1	Cs7g01280.1
	3.3e-20	73.7	0	6.6e-20	72.7	0	1.5	1	Cs5g03520.1
	2e-19	71.2	0	3.8e-19	70.3	0	1.4	1	Cs9g15110.1
	2.3e-19	71	0.6	9.2e-19	69.1	0.4	1.8	1	Cs3g17760.3
	3.3e-19	70.5	0	7.7e-19	69.3	0	1.6	1	Cs1g13760.1
	4.7e-19	70	0	7.8e-19	69.3	0	1.3	1	Cs5g08490.2
	6e-19	69.7	0	1.1e-18	68.8	0	1.4	1	Cs5g08490.1
	8.7e-19	69.1	0	1.3e-18	68.6	0	1.2	1	Cs1g13820.1
	2.1e-18	68	0	3.9e-18	67.1	0	1.4	1	Cs7g12240.1
	2.1e-18	67.9	0	3.8e-18	67.1	0	1.4	1	Cs5g20010.1
	2.5e-18	67.7	0	3.3e-18	67.3	0	1.1	1	Cs5g13170.1
	5.3e-18	66.6	0	9.6e-18	65.8	0	1.5	1	Cs5g13220.1
	9.7e-18	65.8	0	1.7e-17	65	0	1.4	1	Cs5g13190.1
	9.9e-18	65.8	0	2.4e-17	64.5	0	1.7	1	Cs5g13140.2
	1.2e-17	65.4	0	2.3e-17	64.6	0	1.4	1	Cs4g03860.2
	1.3e-17	65.4	0	2.5e-17	64.5	0	1.5	1	Cs5g13190.2
	2.2e-17	64.6	0	3.5e-17	64	0	1.3	1	Cs1g13750.1
	2.3e-17	64.6	0	4.6e-17	63.6	0	1.5	1	Cs5g13130.2
	3e-17	64.2	0	5.1e-17	63.5	0	1.4	1	orange1.1t03581.1
	4.4e-17	63.7	0	1e-16	62.5	0	1.6	1	orange1.1t03582.1
	1e-16	62.5	0	3.5e-16	60.8	0	1.8	1	Cs2g20590.2
	1.4e-16	62	0	2.4e-16	61.3	0	1.3	1	Cs5g20040.1
	2.3e-16	61.4	0	4.1e-16	60.6	0	1.4	1	Cs4g03860.1
	2.6e-16	61.2	0	4.4e-16	60.5	0	1.4	1	Cs4g20370.1
	5.9e-16	60.1	0	1.4e-15	58.9	0	1.6	1	Cs1g13770.1
	6.6e-16	59.9	0.2	1.3e-15	59	0	1.6	1	Cs7g31010.2
	1.5e-15	58.8	0	6.6e-15	56.7	0	2	1	Cs1g03960.1
	1.8e-15	58.5	0	3.2e-15	57.7	0	1.4	1	orange1.1t03574.1
	2.2e-15	58.2	0	3.8e-15	57.5	0	1.4	1	Cs7g14940.2
	2.3e-15	58.2	0	5.7e-15	56.9	0	1.7	1	Cs6g20400.1
	5e-15	57.1	0.1	7.1e-15	56.6	0.1	1.1	1	orange1.1t05538.1
	5.5e-15	57	0	1.1e-14	56	0	1.4	1	Cs6g02660.2
	6.3e-15	56.8	0.1	1.3e-14	55.8	0	1.5	1	Cs3g09590.1
	6.4e-15	56.7	0	1.3e-14	55.8	0	1.5	1	Cs3g10980.1
	7e-15	56.6	0	1.2e-14	55.8	0	1.4	1	Cs1g13740.1
	1e-14	56.1	0	2.5e-14	54.8	0	1.6	1	Cs3g10980.3
	1.5e-14	55.6	0	3.3e-14	54.4	0	1.5	1	Cs1g09900.1
	2.2e-14	55	0	5.4e-14	53.8	0	1.6	1	Cs7g22700.2
	2.8e-14	54.7	0	7.5e-14	53.3	0	1.7	1	Cs9g09750.1
	4e-14	54.2	0	1.1e-13	52.8	0	1.7	1	Cs2g17300.1
	5.1e-14	53.8	0	8.3e-14	53.2	0	1.3	1	Cs1g13810.1
	5.1e-14	53.8	0	8.3e-14	53.2	0	1.3	1	orange1.1t05246.1
	6.1e-14	53.6	0	1.2e-13	52.7	0	1.4	1	Cs9g09010.2
	6.2e-14	53.6	0.1	1.4e-13	52.4	0	1.5	1	Cs9g09070.3
	8.8e-14	53.1	0.1	1.5e-11	45.9	0.1	2.9	1	Cs2g18350.1
	1e-13	52.9	0	2.4e-13	51.7	0	1.6	1	orange1.1t03299.2
	1.3e-13	52.6	0	2.6e-13	51.6	0	1.5	1	orange1.1t05342.1
	1.4e-13	52.4	0	2.8e-13	51.4	0	1.5	1	orange1.1t03580.1
	2.8e-13	51.5	0	4.1e-13	50.9	0	1.2	1	Cs9g05290.1
	3.1e-13	51.3	0	4.9e-13	50.7	0	1.3	1	Cs5g24650.3
	4e-13	51	0	6.3e-13	50.3	0	1.3	1	Cs5g24650.1
	8.6e-13	49.9	0	1.2e-12	49.5	0	1.2	1	orange1.1t05466.1
	1.7e-12	49	0	2.6e-12	48.4	0	1.3	1	Cs1g26050.3
	2.7e-12	48.3	0	4.3e-12	47.7	0	1.3	1	Cs1g26050.1
	2.7e-12	48.3	0	4.3e-12	47.7	0	1.3	1	Cs1g26050.2
	2.7e-12	48.3	0	4.3e-12	47.7	0	1.3	1	Cs1g26050.4
	6.6e-12	47.1	0.1	2.2e-11	45.4	0.1	1.9	1	Cs5g15620.1
	8.7e-12	46.7	0	1.8e-11	45.7	0	1.6	1	Cs5g13230.1
	1.3e-11	46.1	0	2.2e-11	45.4	0	1.4	1	Cs2g06100.1
	6e-11	44	0	1.6e-10	42.7	0	1.7	1	Cs7g01280.2
	1.5e-10	42.7	0.2	7.6e-07	30.8	0	2.4	2	Cs9g08990.1
	5.1e-09	37.8	0	1.2e-08	36.6	0	1.7	1	Cs3g10980.2
	8.4e-09	37.1	0	1.2e-08	36.6	0	1.2	1	orange1.1t05454.1
	2.3e-08	35.7	0	3.8e-08	35	0	1.3	1	Cs4g03860.3
	3.9e-08	35	0.1	7.1e-08	34.1	0	1.4	1	Cs9g09060.1
	1.5e-07	33.1	0	2.7e-07	32.3	0	1.4	1	Cs8g04460.3
	3e-07	32.1	0	5.7e-07	31.2	0	1.5	1	Cs8g04460.1
